# Supplementary material for: Unravelling lactate‐acetate and sugar conversion into butyrate by intestinal Anaerobutyricum and Anaerostipes species by comparative proteogenomics
Source: Environ Microbiol. 2020 Oct 12;22(11):4863–75. doi: 10.1111/1462-2920.15269 (PMC7702098; doi:10.1111/1462-2920.15269)
Supplement: Supplementary file 1 — Table S1. Supporting information Significantly different proteins identified for each pairwise comparison. [file EMI-22-4863-s001.xlsx]

## Sheet: Supplementary Table S1
Sr. No	name	ID	Lactate_vs_Sorbitol_p.val	Lactate_vs_Sucrose_p.val	Sorbitol_vs_Sucrose_p.val	Lactate_vs_Sorbitol_p.adj	Lactate_vs_Sucrose_p.adj	Sorbitol_vs_Sucrose_p.adj	Lactate_vs_Sorbitol_significant	Lactate_vs_Sucrose_significant	Sorbitol_vs_Sucrose_significant	significant	Lactate_vs_Sorbitol_ratio	Lactate_vs_Sucrose_ratio	Sorbitol_vs_Sucrose_ratio	Lactate_centered	Sorbitol_centered	Sucrose_centered	KEGG annotation
1	EHLA_0166	EHL_0166_acyl-CoA_dehydrogenase_-->_transferred_to_EC_1.3.8.7,_medium-chain_acyl-CoA_dehydrogenase,_EC_1.3.8.8,_long-chain_acyl-CoA_dehydrogenase_and_EC_1.3.8.9,_very-long-chain_acyl-CoA_dehydrogenase	1.63151e+07	3.11828e+06	0.250598930499862	1.02e-07	5.12e-06	0.916	TRUE	TRUE	FALSE	TRUE	-4.14	-3.82	0.321	-2.66	1.49	1.17
2	EHLA_0167	EHL_0167_Electron_transfer_flavoprotein,_alpha/beta-subunit,_N-terminal	0.000141703302868877	7.57993e+08	0.0120856158449739	0.156	0.00733	0.818	FALSE	TRUE	FALSE	TRUE	-2.89	-4.29	-1.4	-2.39	0.498	1.9
3	EHLA_0168	EHL_0168_Electron_transfer_flavoprotein,_alpha/beta-subunit,_N-terminal	5.27519e+07	4.01974e+08	0.0134510894625364	7.95e-06	0.0025	0.824	TRUE	TRUE	FALSE	TRUE	-4.11	-3.17	0.932	-2.43	1.68	0.747
4	EHLA_0193	EHL_0193_protein-Npi-phosphohistidine-sugar_phosphotransferase	0.890178741493697	1.47535e+09	1.66515e+09	0.931	0.0188	0.0736	FALSE	TRUE	FALSE	TRUE	-0.13	-8.2	-8.07	-2.78	-2.65	5.42
5	EHLA_0235	EHL_0235_glycerol_kinase	5.16928e+07	0.997689809847003	5.16038e+07	7.52e-06	0.938	0.000247	TRUE	FALSE	TRUE	TRUE	3.81	-0.000824	-3.81	1.27	-2.54	1.27
6	EHLA_0252	EHL_0252_BMC_domain	0.246317290033189	1.07911e+08	5.09192e+07	0.899	0.000182	0.000241	FALSE	TRUE	TRUE	TRUE	0.455	-4.6	-5.05	-1.38	-1.84	3.22
7	EHLA_0273	EHL_0273_Pyruvate:ferredoxin_oxidoreductase_core_domain_II	1.4279e+09	3.31762e+08	0.095127988376623	0.0163	0.00178	0.894	TRUE	TRUE	FALSE	TRUE	2.26	2.74	0.472	1.67	-0.597	-1.07
8	EHLA_0314	EHL_0314_6-phosphofructokinase	0.830324724558772	4.32379e+08	5.09647e+08	0.929	0.00282	0.0204	FALSE	TRUE	TRUE	TRUE	-0.0597	-2.85	-2.79	-0.97	-0.91	1.88
9	EHLA_0330	EHL_0330_1-PFK:_hexose_kinase,_1-phosphofructokinase_family	0.00156160987703102	9.70073e+06	8.15596e+06	0.527	0.000145	1.63e-06	FALSE	TRUE	TRUE	TRUE	1.97	-5.45	-7.43	-1.16	-3.13	4.29
10	EHLA_0331	EHL_0331_protein-Npi-phosphohistidine-sugar_phosphotransferase	0.00744662363261781	1.25118e+08	1.6939e+07	0.718	0.000254	1.22e-05	FALSE	TRUE	TRUE	TRUE	0.948	-3.33	-4.28	-0.795	-1.74	2.54
11	EHLA_0352	EHL_0352_Bacterial_extracellular_solute-binding_protein	8.7269e+08	0.928141462688919	9.40076e+08	0.00775	0.937	0.039	TRUE	FALSE	TRUE	TRUE	3.14	0.0303	-3.11	1.06	-2.08	1.03
12	EHLA_0367	EHL_0367_starch_synthase_(glycosyl-transferring)/glycogen(starch)_synthase	0.000480073409351378	7.99801e+08	2.29344e+07	0.331	0.00792	2.97e-05	FALSE	TRUE	TRUE	TRUE	1.32	-2.32	-3.64	-0.334	-1.65	1.99
13	EHLA_0525	EHL_0525_shikimate_kinase	0.83803194698957	1.47342e+09	1.23518e+09	0.929	0.0187	0.054	FALSE	TRUE	FALSE	TRUE	0.106	-4.52	-4.63	-1.47	-1.58	3.05
14	EHLA_0551	EHL_0551_Pyridoxal_5-phosphate_synthase_subunit_PdxS_[pdxS].	0.000372406015190396	2.63027e+09	0.0319667295383466	0.287	0.0369	0.861	FALSE	TRUE	FALSE	TRUE	-1.51	-2.19	-0.677	-1.24	0.279	0.956
15	EHLA_0788	EHL_0788_P-type_cation-transporting_ATPase_superfamily_signature	0.0159822782762376	6.64296e+08	9.79793e+09	0.78	0.00599	0.244	FALSE	TRUE	FALSE	TRUE	-1.47	-4.86	-3.39	-2.11	-0.642	2.75
16	EHLA_0798	EHL_0798_acetate_kinase	1.55699e+09	0.000513706929947597	0.00831802228423322	0.0183	0.392	0.798	TRUE	FALSE	FALSE	TRUE	2.86	1.76	-1.1	1.54	-1.32	-0.218
17	EHLA_0910	EHL_0910_phosphoglycerate_kinase	3.49039e+09	0.000212663236888808	0.112269322084024	0.0491	0.241	0.898	TRUE	FALSE	FALSE	TRUE	-1.83	-1.42	0.405	-1.08	0.744	0.34
18	EHLA_0943	EHL_0943_Hypothetical_protein	0.54025958313845	1.43617e+09	2.4996e+09	0.919	0.0182	0.104	FALSE	TRUE	FALSE	TRUE	-0.348	-4.92	-4.57	-1.76	-1.41	3.16
19	EHLA_0973	EHL_0973_lctP:_transporter,_lactate_permease_(LctP)_family	164217	4.38405e+06	0.0417254754314119	1.01e-13	5.34e-10	0.87	TRUE	TRUE	FALSE	TRUE	6.54	5.8	-0.743	4.11	-2.43	-1.68
20	EHLA_0974	EHL_0974_CO_dehydrogenase_flavoprotein-like,_FAD-binding,_subdomain_2	5709.84	283779	1.65287e+07	3.02e-14	3.8e-14	1.16e-05	TRUE	TRUE	TRUE	TRUE	15.1	9.41	-5.71	8.18	-6.95	-1.23
21	EHLA_0975	EHL_0975_Electron_transfer_flavoprotein,_alpha/beta-subunit,_N-terminal	2.06826e+08	0.000144092724687189	0.000951062589890833	0.00042	0.182	0.597	TRUE	FALSE	FALSE	TRUE	13.9	7.92	-6	7.28	-6.64	-0.642
22	EHLA_0976	EHL_0976_Electron_transfer_flavoprotein,_alpha/beta-subunit,_N-terminal	855108	3.1212e+08	1.65597e+08	3.02e-14	0.00159	0.00335	TRUE	TRUE	TRUE	TRUE	13.2	6.32	-6.85	6.5	-6.67	0.177
23	EHLA_0977	EHL_0977_short-chain_acyl-CoA_dehydrogenase	16577	531960	9.76307e+07	3.02e-14	3.8e-14	0.00108	TRUE	TRUE	TRUE	TRUE	13.8	9.05	-4.75	7.62	-6.19	-1.43
24	EHLA_0978	EHL_0978_Domain_of_unknown_function_DUF2088	507765	1.1429e+06	0.0487574395600889	3.02e-14	3.8e-14	0.875	TRUE	TRUE	FALSE	TRUE	11.2	10.1	-1.06	7.11	-4.08	-3.03
25	EHLA_0979	EHL_0979_GntR_bacterial_regulatory_protein_HTH_signature	7.86206e+08	1.35999e+09	0.518020149368749	0.00656	0.017	0.929	TRUE	TRUE	FALSE	TRUE	3.83	3.57	-0.265	2.47	-1.37	-1.1
26	EHLA_1022	EHL_1022_glycerol_dehydrogenase	0.000220359517262995	1.88725e+09	0.0363112582244165	0.207	0.0252	0.865	FALSE	TRUE	FALSE	TRUE	1.75	2.45	0.702	1.4	-0.349	-1.05
27	EHLA_1107	EHL_1107_Initiation_factor_2_signature.	0.00557191115662256	0.000201650856879079	6.52875e+07	0.69	0.233	0.0271	FALSE	FALSE	TRUE	TRUE	-1.01	1.71	2.72	0.234	1.24	-1.47
28	EHLA_1148	EHL_1148_PBP2_GlnP	0.628290775205119	5.7671e+08	3.96585e+08	0.923	0.00475	0.0146	FALSE	TRUE	TRUE	TRUE	-0.15	3.03	3.18	0.959	1.11	-2.07
29	EHLA_1257	EHL_1257_phosphopyruvate_hydratase	184893	22866.9	3.58408e+09	3.02e-14	3.8e-14	0.136	TRUE	TRUE	FALSE	TRUE	-7.62	-9.82	-2.2	-5.81	1.81	4.01
30	EHLA_1263	EHL_1263_FeoA_domain	0.0303208468299033	2.26329e+09	0.000317969297425207	0.819	0.0308	0.43	FALSE	TRUE	FALSE	TRUE	-1.92	-6.25	-4.33	-2.72	-0.805	3.53
31	EHLA_1432	EHL_1432_AAA+_ATPase_domain	0.00187673618684644	8.93879e+07	2.44209e+09	0.555	0.000119	0.102	FALSE	TRUE	FALSE	TRUE	-1.92	-5.51	-3.6	-2.48	-0.561	3.04
32	EHLA_1433	EHL_1433_adenosinetriphosphatase	0.162991177340795	2.08655e+08	6.29793e+08	0.887	0.000718	0.0261	FALSE	TRUE	TRUE	TRUE	-0.626	-4.74	-4.11	-1.79	-1.16	2.95
33	EHLA_1434	EHL_1434_adenosinetriphosphatase	0.00222801745791115	1.92414e+09	0.00231139426240677	0.579	0.0257	0.699	FALSE	TRUE	FALSE	TRUE	-3	-5.98	-2.98	-2.99	0.00611	2.99
34	EHLA_1443	EHL_1443_Alpha/Beta_hydrolase_fold	0.256783385509146	3.4004e+08	8.52436e+08	0.901	0.00185	0.0353	FALSE	TRUE	TRUE	TRUE	-0.505	-4.51	-4.01	-1.67	-1.17	2.84
35	EHLA_1445	EHL_1445_Methyltransferase_domain	1.2089e+09	0.000190335686955586	0.0195027274305305	0.013	0.224	0.841	TRUE	FALSE	FALSE	TRUE	-3.62	-2.48	1.13	-2.03	1.58	0.451
36	EHLA_1446	EHL_1446_AMP-dependent_synthetase/ligase	6.7725e+08	4.66961e+07	0.00350161560803145	0.00508	1.94e-05	0.736	TRUE	TRUE	FALSE	TRUE	-4.11	-5.77	-1.66	-3.29	0.814	2.48
37	EHLA_1716	EHL_1716_Alkyl_hydroperoxide_reductase_subunit_C/_Thiol_specific_antioxidant	3.38891e+08	0.0446639691331257	2.21529e+09	0.00128	0.853	0.0948	TRUE	FALSE	FALSE	TRUE	-3.73	-0.81	2.92	-1.51	2.22	-0.704
38	EHLA_1763	EHL_1763_Oxidoreductase_family,_NAD-binding_Rossmann_fold	4.3838e+06	0.0696179686095439	113661	9.69e-11	0.871	4.38e-06	TRUE	FALSE	TRUE	TRUE	-7.35	-0.816	6.54	-2.72	4.63	-1.91
39	EHLA_1820	EHL_1820_OmpR/PhoB-type_DNA-binding_domain_profile.	4.59325e+07	0.343072454201002	8.31015e+07	5.3e-06	0.915	0.000784	TRUE	FALSE	TRUE	TRUE	3.69	0.265	-3.43	1.32	-2.37	1.05
40	EHLA_1871	EHL_1871_IMP_dehydrogenase	1.6269e+09	0.018629824792674	0.000293229505854604	0.0193	0.81	0.417	TRUE	FALSE	FALSE	TRUE	-1.97	-0.647	1.32	-0.872	1.1	-0.225
41	EHLA_1880	EHL_1880_protein-Npi-phosphohistidine-sugar_phosphotransferase	3.56235e+07	7.94855e+09	6.17194e+06	0.00141	0.115	9.33e-07	TRUE	FALSE	TRUE	TRUE	-4.11	2.72	6.83	-0.462	3.65	-3.18
42	EHLA_1883	EHL_1883_Short-chain_dehydrogenase/reductase,_conserved_site	0.000116846118375002	3.25549e+08	2.82939e+07	0.135	0.0466	5.13e-05	FALSE	TRUE	TRUE	TRUE	-3.39	4.03	7.42	0.216	3.6	-3.82
43	EHLA_1900	EHL_1900_2-C-methyl-D-erythritol_2,4-cyclodiphosphate_synthase	0.00751298228703395	1.96479e+08	3.06948e+09	0.719	0.00065	0.121	FALSE	TRUE	FALSE	TRUE	1.25	4.16	2.91	1.8	0.552	-2.35
44	EHLA_2087	EHL_2087_Phosphoribosyltransferase_domain	1.01483e+08	5.48203e+07	0.335677475486657	6.42e-05	2.99e-05	0.921	TRUE	TRUE	FALSE	TRUE	4.46	4.82	0.359	3.09	-1.37	-1.73
45	EHLA_2227	EHL_2227_Lactaldehyde_reductase	0.000461484209436104	2.10674e+09	0.0162826561129602	0.324	0.0285	0.833	FALSE	TRUE	FALSE	TRUE	1.44	2.21	0.774	1.22	-0.221	-0.994
46	EHLA_2288	EHL_2288_Domain_of_unknown_function_DUF2088	1.31578e+08	1.78063e+07	0.655854997377045	0.00013	0.000545	0.933	TRUE	TRUE	FALSE	TRUE	4.32	4.16	-0.162	2.82	-1.49	-1.33
47	EHLA_2442	EHL_2442_Carbohydrate_kinase_PfkB	3.18172e+08	0.000446760626731612	0.0349532928182862	0.0447	0.368	0.864	TRUE	FALSE	FALSE	TRUE	4.39	3.03	-1.36	2.47	-1.92	-0.556
48	EHLA_2444	EHL_2444_protein-Npi-phosphohistidine-sugar_phosphotransferase	2.55307e+07	0.0042337551794345	2.74323e+08	6.17e-07	0.694	0.00815	TRUE	FALSE	TRUE	TRUE	6.29	1.63	-4.66	2.64	-3.65	1.01
49	EHLA_2782	EHL_2782_DNA-directed_RNA_polymerase	0.0122843879065563	3.70347e+09	2.82393e+08	0.761	0.0532	0.00852	FALSE	FALSE	TRUE	TRUE	-0.76	1.9	2.66	0.379	1.14	-1.52
50	EHLA_2865	EHL_2865_tryptophan_synthase	0.0659335188594575	1.76834e+09	0.000134401848800065	0.856	0.0234	0.284	FALSE	TRUE	FALSE	TRUE	-0.52	-2.16	-1.64	-0.892	-0.372	1.26
51	EHLA_2873	EHL_2873_Periplasmic_binding_protein_domain	1.42245e+07	1.16014e+08	0.000100647654868752	5.94e-08	0.0138	0.246	TRUE	TRUE	FALSE	TRUE	7.5	4.29	-3.21	3.93	-3.57	-0.361
52	EHLA_2966	EHL_2966_formate_C-acetyltransferase	2.59683e+07	8.78674e+06	0.0609721781812382	6.54e-07	2.15e-08	0.882	TRUE	TRUE	FALSE	TRUE	-7.45	-8.53	-1.07	-5.33	2.13	3.2
53	EHLA_2967	EHL_2967_[formate-C-acetyltransferase]-activating_enzyme	4.6998e+09	2.16296e+08	0.00472923301838738	0.0644	0.00076	0.76	FALSE	TRUE	FALSE	TRUE	-4.17	-6.24	-2.07	-3.47	0.7	2.77
54	EHLA_3028	EHL_3028_Respiratory-chain_NADH_dehydrogenase_51_Kd_subunit	4.41415e+09	0.0457893562870197	5.98381e+08	0.0611	0.854	0.0247	FALSE	FALSE	TRUE	TRUE	1.9	-0.573	-2.47	0.441	-1.46	1.01
55	EHLA_3029	EHL_3029_Aldehyde_dehydrogenase_family	2.84185e+09	0.165270203552205	7.85905e+08	0.0396	0.897	0.0327	TRUE	FALSE	TRUE	TRUE	2.19	-0.404	-2.59	0.595	-1.59	0.999
56	EHLA_3038	EHL_3038_Propanediol/glycerol_dehydratase,_medium_subunit	3.05691e+09	0.733135329852158	2.22681e+09	0.0428	0.932	0.0952	TRUE	FALSE	FALSE	TRUE	2.41	-0.104	-2.52	0.77	-1.64	0.874
57	EHLA_3039	EHL_3039_propanediol_dehydratase	3.16275e+08	0.820668941672297	2.55807e+09	0.0444	0.934	0.106	TRUE	FALSE	FALSE	TRUE	2.32	-0.0667	-2.38	0.75	-1.57	0.816
58	EHLA_3046	EHL_3046_glycogen_phosphorylase	0.0020487225453968	0.000525325146435613	7.15669e+08	0.567	0.396	0.0297	FALSE	FALSE	TRUE	TRUE	-1.31	1.62	2.93	0.104	1.41	-1.52
59	EHLA_3189	EHL_3189_4-alpha-glucanotransferase	0.02754763895225	2.12386e+08	1.61506e+08	0.814	0.000739	0.0715	FALSE	TRUE	FALSE	TRUE	-0.884	-3.83	-2.94	-1.57	-0.687	2.26
60	EHLA_0001	EHL_0001_AAA+_ATPase_domain	0.884051982009651	0.307963819729773	0.250124021398001	0.931	0.913	0.916	FALSE	FALSE	FALSE	FALSE	0.096	-0.693	-0.789	-0.199	-0.295	0.494
61	EHLA_0002	EHL_0002_DNA-directed_DNA_polymerase	0.0230359711699371	0.854287859140219	0.0310527794257256	0.803	0.935	0.86	FALSE	FALSE	FALSE	FALSE	-0.909	-0.0619	0.847	-0.324	0.585	-0.262
62	EHLA_0005	EHL_0005_DNA_topoisomerase_(ATP-hydrolysing)	0.0967484899222605	0.0028480995172388	0.000264619508854811	0.87	0.651	0.399	FALSE	FALSE	FALSE	FALSE	-0.926	2.07	2.99	0.38	1.31	-1.69
63	EHLA_0006	EHL_0006_DNA_topoisomerase_(ATP-hydrolysing)	0.0297639752645531	0.00109558733707128	5.70296e+09	0.818	0.519	0.186	FALSE	FALSE	FALSE	FALSE	-0.619	1.16	1.77	0.179	0.798	-0.977
64	EHLA_0007	EHL_0007_ttdA_fumA_fumB:_hydrolyase,_tartrate_alpha_subunit/fumarate_domain_protein,_Fe-S_type	0.510869414493963	0.00728671464174018	0.0208940379869878	0.918	0.745	0.844	FALSE	FALSE	FALSE	FALSE	0.514	2.64	2.13	1.05	0.538	-1.59
65	EHLA_0008	EHL_0008_ttdB_fumA_fumB:_hydrolyase,_tartrate_beta_subunit/fumarate_domain_protein,_Fe-S_type	0.0531833841649758	0.700783249618081	0.0283290057150122	0.846	0.931	0.856	FALSE	FALSE	FALSE	FALSE	1.91	-0.338	-2.25	0.525	-1.39	0.863
66	EHLA_0025	EHL_0025_PSP1_C-terminal_domain_profile.	0.0413921713305803	0.0406104627598129	0.990685131928264	0.835	0.849	0.941	FALSE	FALSE	FALSE	FALSE	-2.35	-2.36	-0.0117	-1.57	0.779	0.791
67	EHLA_0042	EHL_0042_ribonucleoside-triphosphate_reductase	0.00708603278415724	0.462540756977019	0.0231218331765884	0.714	0.922	0.848	FALSE	FALSE	FALSE	FALSE	1.04	0.226	-0.814	0.422	-0.618	0.196
68	EHLA_0045	EHL_0045_Glutamate-tRNA_ligase	0.0227440165078592	0.00153738411168181	0.101922558309229	0.803	0.57	0.896	FALSE	FALSE	FALSE	FALSE	-1.04	-1.73	-0.688	-0.926	0.119	0.807
69	EHLA_0048	EHL_0048_formate-tetrahydrofolate_ligase	0.929661388935742	0.481882632212659	0.431259910445944	0.932	0.923	0.926	FALSE	FALSE	FALSE	FALSE	-0.0245	0.198	0.223	0.0579	0.0824	-0.14
70	EHLA_0049	EHL_0049_Tetratricopeptide-like_helical_domain	0.0270466155989032	0.0109438436810021	0.576093954490187	0.813	0.776	0.931	FALSE	FALSE	FALSE	FALSE	1.78	2.16	0.386	1.31	-0.464	-0.849
71	EHLA_0050	EHL_0050_Aminotransferase_class-V	0.399847171963726	0.00288292954430111	0.000877814583756945	0.912	0.652	0.586	FALSE	FALSE	FALSE	FALSE	-0.314	1.48	1.79	0.388	0.702	-1.09
72	EHLA_0052	EHL_0052_phosphoenolpyruvate_carboxykinase_(ATP)	0.00316590867075252	0.231703699125912	0.0219223614924698	0.626	0.906	0.846	FALSE	FALSE	FALSE	FALSE	-1.21	-0.381	0.831	-0.531	0.681	-0.15
73	EHLA_0054	EHL_0054_Methionine-tRNA_ligase	0.382966425692432	0.00778724949821088	0.00207350455112436	0.911	0.75	0.688	FALSE	FALSE	FALSE	FALSE	-0.387	1.47	1.85	0.36	0.747	-1.11
74	EHLA_0060	EHL_0060_Lysine-tRNA_ligase	0.0976159103070969	0.00232413191804423	0.0383954552115638	0.871	0.626	0.867	FALSE	FALSE	FALSE	FALSE	0.589	1.36	0.775	0.651	0.0622	-0.713
75	EHLA_0073	EHL_0073_DNA_topoisomerase	0.0668697823605995	0.00836861020331336	0.218632779024791	0.856	0.756	0.913	FALSE	FALSE	FALSE	FALSE	-0.942	-1.54	-0.595	-0.827	0.116	0.711
76	EHLA_0077	EHL_0077_Peptidylprolyl_isomerase	0.828250827107272	0.00208570687989376	0.00154014549449601	0.929	0.612	0.656	FALSE	FALSE	FALSE	FALSE	-0.0952	1.87	1.97	0.593	0.688	-1.28
77	EHLA_0090	EHL_0090_OmpR/PhoB-type_DNA-binding_domain_profile.	0.0486004923827518	0.110408066771072	0.614837491513629	0.842	0.886	0.932	FALSE	FALSE	FALSE	FALSE	-2.44	-1.89	0.552	-1.44	0.998	0.445
78	EHLA_0104	EHL_0104_Serine-tRNA_ligase	0.00050195339414557	0.122887288655764	7.53067e+09	0.338	0.889	0.216	FALSE	FALSE	FALSE	FALSE	-1.42	0.443	1.86	-0.326	1.09	-0.769
79	EHLA_0110	EHL_0110_SGNH_hydrolase-type_esterase_domain	0.00655833500785343	0.022413103196628	0.44470544694129	0.706	0.821	0.926	FALSE	FALSE	FALSE	FALSE	-2.84	-2.21	0.633	-1.68	1.16	0.525
80	EHLA_0113	EHL_0113_AMP-binding_enzyme	0.0408038460983691	0.0010131981464126	0.0345021745477581	0.834	0.506	0.863	FALSE	FALSE	FALSE	FALSE	-1.41	-2.89	-1.47	-1.43	-0.0206	1.45
81	EHLA_0116	EHL_0116_Glycerol-1-phosphate_dehydrogenase	0.0195254703483056	0.0193764467439427	0.996204956773779	0.793	0.813	0.941	FALSE	FALSE	FALSE	FALSE	0.604	0.605	0.00103	0.403	-0.201	-0.202
82	EHLA_0117	EHL_0117_HAD-hyrolase-like	0.0165098967655842	0.79648016662057	0.0109519590203649	0.782	0.934	0.813	FALSE	FALSE	FALSE	FALSE	2.08	-0.185	-2.27	0.633	-1.45	0.818
83	EHLA_0118	EHL_0118_Ribose/Galactose_Isomerase	0.00747659438712809	0.00985022707873674	0.000111153136379716	0.719	0.769	0.256	FALSE	FALSE	FALSE	FALSE	1.76	-1.67	-3.43	0.0305	-1.73	1.7
84	EHLA_0119	EHL_0119_Carbohydrate_kinase,_FGGY,_C-terminal	0.000121533228778375	0.166408035430691	0.000694741408661111	0.139	0.898	0.553	FALSE	FALSE	FALSE	FALSE	2.74	0.615	-2.13	1.12	-1.62	0.504
85	EHLA_0120	EHL_0120_Galactose-6-phosphate_isomerase	0.0303556739967181	0.0392909436003443	0.874405592461969	0.819	0.848	0.939	FALSE	FALSE	FALSE	FALSE	1.24	1.17	-0.0778	0.804	-0.441	-0.363
86	EHLA_0127	EHL_0127_Cytokinin_riboside_5-monophosphate_phosphoribohydrolase_LOG	0.000273979823059625	0.0432356168929056	0.00622178679223815	0.237	0.852	0.779	FALSE	FALSE	FALSE	FALSE	3.38	1.34	-2.04	1.57	-1.81	0.235
87	EHLA_0128	EHL_0128_Cytidylate_kinase-like_family	0.000893324006084794	0.0124343439185419	0.0977700076045802	0.437	0.785	0.895	FALSE	FALSE	FALSE	FALSE	5.32	3.35	-1.97	2.89	-2.43	-0.461
88	EHLA_0130	EHL_0130_sulfate_adenylyltransferase	0.0971292643626121	0.347346677413419	0.406887909842967	0.87	0.916	0.925	FALSE	FALSE	FALSE	FALSE	-1.28	-0.68	0.597	-0.652	0.625	0.0279
89	EHLA_0131	EHL_0131_adenylyl-sulfate_kinase/sulfate_adenylyltransferase	0.740099946639351	0.426794455215058	0.635097186049202	0.927	0.92	0.933	FALSE	FALSE	FALSE	FALSE	-0.125	-0.305	-0.18	-0.143	-0.0182	0.162
90	EHLA_0132	EHL_0132_P-loop_containing_nucleoside_triphosphate_hydrolase	0.128148454269211	0.899847476793767	0.104962346986521	0.88	0.936	0.896	FALSE	FALSE	FALSE	FALSE	-0.773	0.0593	0.832	-0.238	0.535	-0.297
91	EHLA_0137	EHL_0137_pyrroline-5-carboxylate_reductase	0.79076378951447	0.37391013304969	0.523673597617943	0.928	0.917	0.929	FALSE	FALSE	FALSE	FALSE	0.165	0.566	0.401	0.243	0.0786	-0.322
92	EHLA_0141	EHL_0141_undecaprenyldiphospho-muramoylpentapeptide_beta-N-acetylglucosaminyltransferase	0.466057156705492	0.549470643791543	0.201326210306164	0.916	0.926	0.911	FALSE	FALSE	FALSE	FALSE	-0.473	0.386	0.86	-0.0289	0.444	-0.415
93	EHLA_0143	EHL_0143_adenosylhomocysteine_nucleosidase/methylthioadenosine_nucleosidase	0.183580423171901	0.938100301227736	0.206396350643658	0.891	0.937	0.912	FALSE	FALSE	FALSE	FALSE	2.82	0.156	-2.66	0.992	-1.83	0.836
94	EHLA_0148	EHL_0148_phosphoserine_transaminase	0.0190985752954191	0.0161197029576566	0.915893797110102	0.792	0.802	0.94	FALSE	FALSE	FALSE	FALSE	-0.799	-0.829	-0.03	-0.543	0.256	0.286
95	EHLA_0163	EHL_0163_acetyl-CoA_C-acetyltransferase	0.000241823028567062	0.000328597809381021	0.795924510124612	0.218	0.314	0.937	FALSE	FALSE	FALSE	FALSE	1.6	1.53	-0.0697	1.04	-0.557	-0.487
96	EHLA_0164	EHL_0164_enoyl-CoA_hydratase	4.00127e+09	0.000783159281488227	0.0251122129028962	0.056	0.464	0.852	FALSE	FALSE	FALSE	FALSE	2.1	1.37	-0.726	1.16	-0.941	-0.215
97	EHLA_0165	EHL_0165_3-hydroxyacyl-CoA_dehydrogenase_signature.	0.00700495528738565	0.738143790592097	0.00421766597838505	0.713	0.932	0.751	FALSE	FALSE	FALSE	FALSE	1.34	-0.13	-1.47	0.402	-0.935	0.532
98	EHLA_0172	EHL_0172_Acetyl-CoA_hydrolase/transferase_N-terminal_domain	0.000606334467339206	0.064074213192286	0.011709908648241	0.371	0.868	0.817	FALSE	FALSE	FALSE	FALSE	1.23	0.492	-0.741	0.575	-0.658	0.0831
99	EHLA_0179	EHL_0179_30S_ribosomal_protein_S6_[rpsF].	0.857526405462461	0.415954320253938	0.520480919365958	0.93	0.92	0.929	FALSE	FALSE	FALSE	FALSE	-0.128	-0.594	-0.465	-0.241	-0.112	0.353
100	EHLA_0180	EHL_0180_Nucleic_acid-binding,_OB-fold	0.675553769836004	0.583627646099133	0.89466351384366	0.924	0.927	0.939	FALSE	FALSE	FALSE	FALSE	0.234	0.307	0.0735	0.18	-0.0534	-0.127
101	EHLA_0181	EHL_0181_Ribosomal_protein_S18_family_signature	0.661832306765145	0.0963500495217081	0.191662200002862	0.924	0.881	0.91	FALSE	FALSE	FALSE	FALSE	0.486	2.01	1.52	0.832	0.346	-1.18
102	EHLA_0195	EHL_0195_4-alpha-glucanotransferase	0.158150213347047	0.000411760476468952	0.00309084906519433	0.887	0.354	0.726	FALSE	FALSE	FALSE	FALSE	-0.76	-2.78	-2.02	-1.18	-0.42	1.6
103	EHLA_0198	EHL_0198_glutamate-1-semialdehyde_2,1-aminomutase	0.194187603360895	0.221604921989306	0.929639746427486	0.893	0.905	0.94	FALSE	FALSE	FALSE	FALSE	-0.495	-0.463	0.0319	-0.319	0.176	0.144
104	EHLA_0199	EHL_0199_Uroporphyrin-III_C-methyltransferase_signature_1.	0.00915629583035226	0.330185582519023	0.00205747087792044	0.737	0.915	0.687	FALSE	FALSE	FALSE	FALSE	3.63	-1.11	-4.74	0.84	-2.79	1.95
105	EHLA_0201	EHL_0201_Precorrin-3B_C17-methyltransferase_domain	0.215899870032441	0.0388051975177341	0.297254181711331	0.896	0.847	0.919	FALSE	FALSE	FALSE	FALSE	1.16	2.13	0.964	1.1	-0.0657	-1.03
106	EHLA_0202	EHL_0202_hydroxymethylbilane_synthase/uroporphyrinogen-III_C-methyltransferase/uroporphyrinogen-III_synthase	0.699157407704937	0.703204038090589	0.448991635703584	0.925	0.931	0.927	FALSE	FALSE	FALSE	FALSE	-0.153	0.151	0.303	-0.000726	0.152	-0.151
107	EHLA_0205	EHL_0205_Precorrin-8X_methylmutase	0.0353013190979074	0.351802884162508	0.00765766059951527	0.827	0.916	0.793	FALSE	FALSE	FALSE	FALSE	1.81	-0.71	-2.52	0.366	-1.44	1.08
108	EHLA_0209	EHL_0209_Precorrin-2_C(20)-methyltransferase_domain	0.776775570556193	0.430500111885196	0.606208511597546	0.928	0.92	0.932	FALSE	FALSE	FALSE	FALSE	0.252	0.713	0.461	0.322	0.0697	-0.391
109	EHLA_0214	EHL_0214_CobBQ-type_GATase_domain_profile.	0.0206188132439623	0.204600993994258	0.00265420495900133	0.797	0.903	0.712	FALSE	FALSE	FALSE	FALSE	1.11	-0.534	-1.64	0.191	-0.915	0.724
110	EHLA_0217	EHL_0217_porphobilinogen_synthase	0.0163189450225085	0.256925518861125	0.00268917517517141	0.781	0.909	0.713	FALSE	FALSE	FALSE	FALSE	1.03	-0.418	-1.45	0.205	-0.827	0.623
111	EHLA_0221	EHL_0221_Stomatin_family	0.000845891748691258	0.0472165525800898	0.0238874046501516	0.428	0.856	0.85	FALSE	FALSE	FALSE	FALSE	-1.17	-0.536	0.636	-0.57	0.603	-0.0331
112	EHLA_0223	EHL_0223_ornithine_carbamoyltransferase	0.00113674861295116	0.0925983625785574	0.000121821488271633	0.477	0.88	0.268	FALSE	FALSE	FALSE	FALSE	-1.12	0.438	1.56	-0.227	0.891	-0.664
113	EHLA_0226	EHL_0226_pantothenate_kinase	0.0112249424005244	0.0206594245497795	0.703572152342198	0.754	0.816	0.935	FALSE	FALSE	FALSE	FALSE	-1.23	-1.08	0.149	-0.769	0.459	0.31
114	EHLA_0228	EHL_0228_consensus_disorder_prediction	0.0671845028014738	0.11865792263944	0.00458760170987406	0.856	0.888	0.758	FALSE	FALSE	FALSE	FALSE	-0.659	0.545	1.2	-0.038	0.621	-0.583
115	EHLA_0236	EHL_0236_gatC:_aspartyl/glutamyl-tRNA(Asn/Gln)_amidotransferase,_C_subunit	0.00843719901775141	0.648734579121767	0.017412334160181	0.73	0.929	0.836	FALSE	FALSE	FALSE	FALSE	-4.06	-0.559	3.5	-1.54	2.52	-0.982
116	EHLA_0237	EHL_0237_glutaminyl-tRNA_synthase_(glutamine-hydrolysing)	0.679604108985167	0.00351134801455096	0.0065454911001308	0.925	0.674	0.783	FALSE	FALSE	FALSE	FALSE	-0.144	-1.36	-1.21	-0.501	-0.357	0.858
117	EHLA_0238	EHL_0238_Glutamyl-tRNA(Gln)_amidotransferase_subunit_B_signature.	0.00139066631116743	0.539717390460968	0.00334766295725652	0.509	0.925	0.732	FALSE	FALSE	FALSE	FALSE	-1.18	-0.16	1.02	-0.445	0.731	-0.286
118	EHLA_0240	EHL_0240_Carboxypeptidase_regulatory-like_domain	0.164588457985883	0.196761160484769	0.90669941172539	0.888	0.902	0.939	FALSE	FALSE	FALSE	FALSE	-1.63	-1.5	0.129	-1.04	0.587	0.457
119	EHLA_0242	EHL_0242_Threonine-tRNA_ligase	0.0243176290625418	0.0312770862595263	0.000619302200350096	0.807	0.838	0.536	FALSE	FALSE	FALSE	FALSE	-0.789	0.743	1.53	-0.0153	0.773	-0.758
120	EHLA_0262	EHL_0262_Phenylalanine-tRNA_ligase	0.216143490574471	0.157383402902344	0.0193552244151813	0.896	0.896	0.841	FALSE	FALSE	FALSE	FALSE	-0.653	0.758	1.41	0.035	0.688	-0.723
121	EHLA_0263	EHL_0263_Phenylalanine-tRNA_ligase	0.111307814512614	0.0130449345547274	0.00103555617044247	0.875	0.788	0.608	FALSE	FALSE	FALSE	FALSE	-0.598	1.06	1.65	0.153	0.751	-0.904
122	EHLA_0276	EHL_0276_Glutamate_synthase,_alpha_subunit,_C-terminal	0.00035206403878458	0.000194763453662638	0.617008772865445	0.278	0.227	0.932	FALSE	FALSE	FALSE	FALSE	-1.81	-1.97	-0.162	-1.26	0.55	0.712
123	EHLA_0285	EHL_0285_Peptidylprolyl_isomerase	0.146099206738117	0.606082533827286	0.315685746736813	0.884	0.928	0.92	FALSE	FALSE	FALSE	FALSE	0.838	0.28	-0.558	0.373	-0.465	0.0926
124	EHLA_0295	EHL_0295_dTDP-glucose_4,6-dehydratase	0.000203284627962377	0.204988155752103	4.90433e+09	0.197	0.903	0.17	FALSE	FALSE	FALSE	FALSE	2.6	-0.568	-3.17	0.676	-1.92	1.24
125	EHLA_0296	EHL_0296_glucose-1-phosphate_thymidylyltransferase	0.0649881848505266	0.327305441514765	0.308364188751439	0.855	0.914	0.92	FALSE	FALSE	FALSE	FALSE	2.29	1.12	-1.17	1.14	-1.15	0.0159
126	EHLA_0306	EHL_0306_Diaminopimelate_decarboxylase_signature	0.617552851026482	0.00397628428296907	0.00853782947145468	0.922	0.688	0.799	FALSE	FALSE	FALSE	FALSE	-0.423	-3.22	-2.8	-1.21	-0.791	2.01
127	EHLA_0311	EHL_0311_DeoR-type_HTH_domain	0.622238066795826	0.0933985756398834	0.202659488478286	0.922	0.88	0.911	FALSE	FALSE	FALSE	FALSE	0.718	2.66	1.94	1.13	0.408	-1.53
128	EHLA_0313	EHL_0313_DNA-directed_DNA_polymerase	0.257996164232118	0.161231700912562	0.754187776414427	0.901	0.897	0.936	FALSE	FALSE	FALSE	FALSE	-0.407	-0.516	-0.109	-0.308	0.0996	0.208
129	EHLA_0315	EHL_0315_PPD-like	0.763207075588832	0.0268891415206984	0.0440065718559438	0.927	0.83	0.872	FALSE	FALSE	FALSE	FALSE	0.131	1.13	0.997	0.419	0.289	-0.708
130	EHLA_0316	EHL_0316_ribulose-phosphate_3-epimerase	0.209366321566659	0.124832149031832	0.737742470764865	0.895	0.889	0.936	FALSE	FALSE	FALSE	FALSE	0.77	0.965	0.196	0.578	-0.191	-0.387
131	EHLA_0317	EHL_0317_MRP-like	0.650251305273819	0.1991972472858	0.381168439864206	0.923	0.902	0.924	FALSE	FALSE	FALSE	FALSE	0.46	1.37	0.905	0.609	0.148	-0.757
132	EHLA_0318	EHL_0318_Peptidase_M41,_FtsH_extracellular	0.58794304575696	0.196485246691922	0.423955122665271	0.921	0.902	0.926	FALSE	FALSE	FALSE	FALSE	0.356	0.887	0.531	0.414	0.0584	-0.473
133	EHLA_0320	EHL_0320_HPr_kinase/phosphorylase_[hprK].	0.943963519758897	0.0653683385857227	0.0583003261453123	0.932	0.868	0.88	FALSE	FALSE	FALSE	FALSE	0.0244	-0.715	-0.74	-0.23	-0.255	0.485
134	EHLA_0321	EHL_0321_UDP-N-acetylmuramate_dehydrogenase_-->_transferred,_now_EC_1.3.1.98	0.00243236151384604	0.00261803873459444	0.959076190331856	0.591	0.64	0.94	FALSE	FALSE	FALSE	FALSE	-3.03	-2.99	0.0373	-2.01	1.02	0.985
135	EHLA_0324	EHL_0324_PTS_HPr_component_phosphorylation_site	0.0250765207790899	0.355913513182714	0.116807196883542	0.808	0.916	0.899	FALSE	FALSE	FALSE	FALSE	-3.65	-1.31	2.34	-1.65	1.99	-0.344
136	EHLA_0335	EHL_0335_UDP-N-acetylglucosamine_1-carboxyvinyltransferase	0.995111072842916	0.0526712560059521	0.0521472649393018	0.934	0.86	0.877	FALSE	FALSE	FALSE	FALSE	-0.00207	0.741	0.743	0.246	0.248	-0.495
137	EHLA_0336	EHL_0336_methionine_adenosyltransferase	0.85599157288556	0.379311758435038	0.295771942388662	0.93	0.918	0.919	FALSE	FALSE	FALSE	FALSE	0.0584	-0.289	-0.348	-0.077	-0.135	0.212
138	EHLA_0338	EHL_0338_3-methyl-2-oxobutanoate_hydroxymethyltransferase	0.494090283228385	0.246036485847911	0.0839236202155186	0.917	0.908	0.891	FALSE	FALSE	FALSE	FALSE	-0.499	0.871	1.37	0.124	0.623	-0.747
139	EHLA_0339	EHL_0339_Pantoate-beta-alanine_ligase/UMP/CMP_kinase	0.182553157147238	0.156366399255958	0.0160539265272664	0.891	0.896	0.832	FALSE	FALSE	FALSE	FALSE	-0.666	0.713	1.38	0.0159	0.682	-0.698
140	EHLA_0341	EHL_0341_phosphopantothenoylcysteine_decarboxylase/phosphopantothenate-cysteine_ligase	0.437825070820479	0.481333051093493	0.93979902622088	0.914	0.923	0.94	FALSE	FALSE	FALSE	FALSE	-0.301	-0.272	0.0288	-0.191	0.11	0.0812
141	EHLA_0344	EHL_0344_Proline-tRNA_ligase	0.332716846644849	0.00512831020990324	0.0246034652178707	0.907	0.713	0.851	FALSE	FALSE	FALSE	FALSE	-0.298	-1.09	-0.794	-0.463	-0.165	0.629
142	EHLA_0345	EHL_0345_phosphoglucomutase_(alpha-D-glucose-1,6-bisphosphate-dependent)	0.018477538256412	0.305567548662656	0.00359418342153558	0.789	0.913	0.738	FALSE	FALSE	FALSE	FALSE	0.975	-0.364	-1.34	0.204	-0.771	0.568
143	EHLA_0346	EHL_0346_Peptidylprolyl_isomerase	0.358794218849793	0.200871488860811	0.686590927019595	0.909	0.903	0.934	FALSE	FALSE	FALSE	FALSE	0.271	0.387	0.116	0.219	-0.0514	-0.168
144	EHLA_0347	EHL_0347_fructose-bisphosphate_aldolase	0.697338554981185	0.736888722945299	0.957253586799067	0.925	0.932	0.94	FALSE	FALSE	FALSE	FALSE	-0.122	-0.105	0.0167	-0.0755	0.0461	0.0294
145	EHLA_0353	EHL_0353_AAA+_ATPase_domain	0.000161142063249399	0.232219697389737	0.000726037334259744	0.17	0.906	0.56	FALSE	FALSE	FALSE	FALSE	2.68	0.531	-2.15	1.07	-1.61	0.538
146	EHLA_0361	EHL_0361_CpXC_domain	0.383612868849326	0.351675470230374	0.0917195324009978	0.911	0.916	0.893	FALSE	FALSE	FALSE	FALSE	1.47	-1.58	-3.05	-0.0357	-1.51	1.54
147	EHLA_0365	EHL_0365_Peptide_chain_release_factor_1	0.0965826032408379	0.108644067244228	0.00592150976785363	0.87	0.885	0.776	FALSE	FALSE	FALSE	FALSE	-0.932	0.894	1.83	-0.0126	0.92	-0.907
148	EHLA_0366	EHL_0366_histidinol-phosphate_transaminase	0.403035081120769	0.00724614035162075	0.028193080361201	0.912	0.744	0.856	FALSE	FALSE	FALSE	FALSE	-0.259	-1.04	-0.781	-0.433	-0.174	0.607
149	EHLA_0373	EHL_0373_TPM_domain	0.507751006875361	0.223168180750942	0.0781652210213354	0.918	0.905	0.889	FALSE	FALSE	FALSE	FALSE	0.35	-0.667	-1.02	-0.105	-0.456	0.561
150	EHLA_0376	EHL_0376_glutamine-fructose-6-phosphate_transaminase_(isomerizing)	0.970186332360943	0.770606123076968	0.799132416682486	0.933	0.933	0.937	FALSE	FALSE	FALSE	FALSE	0.0143	0.112	0.0978	0.0421	0.0278	-0.0699
151	EHLA_0377	EHL_0377_Diol_dehydratase-reactivating_factor_alpha_subunit	0.000181210148696533	0.00977538894719918	0.0150856710515303	0.184	0.768	0.829	FALSE	FALSE	FALSE	FALSE	2.07	1.08	-0.988	1.05	-1.02	-0.0305
152	EHLA_0379	EHL_0379_DegV:_EDD_domain_protein,_DegV_family	0.185009826112775	0.588126948878086	0.0781618613440139	0.891	0.927	0.889	FALSE	FALSE	FALSE	FALSE	2.16	-0.841	-3	0.439	-1.72	1.28
153	EHLA_0381	EHL_0381_branched-chain-amino-acid_transaminase	0.374245129457424	0.158168270114235	0.556960294022254	0.91	0.896	0.931	FALSE	FALSE	FALSE	FALSE	-0.249	-0.412	-0.162	-0.22	0.0289	0.191
154	EHLA_0382	EHL_0382_1,4-alpha-glucan_branching_enzyme	0.134950977102262	0.914168515705143	0.159595852162332	0.882	0.936	0.906	FALSE	FALSE	FALSE	FALSE	1.05	0.0703	-0.978	0.373	-0.675	0.302
155	EHLA_0383	EHL_0383_Glycosyl_transferase_family_2	0.263471954959289	0.0315205794224683	0.202554685128366	0.901	0.838	0.911	FALSE	FALSE	FALSE	FALSE	-0.828	-1.78	-0.955	-0.87	-0.0424	0.913
156	EHLA_0388	EHL_0388_SsuA/THI5-like	0.00257772331113585	0.00228082452339714	0.931780552866402	0.599	0.623	0.94	FALSE	FALSE	FALSE	FALSE	-3.95	-4.04	-0.0821	-2.66	1.29	1.37
157	EHLA_0391	EHL_0391_Tyrosine-tRNA_ligase	0.0534714210273875	0.115518360215992	0.00363342916978248	0.847	0.887	0.739	FALSE	FALSE	FALSE	FALSE	-0.581	0.454	1.04	-0.0424	0.539	-0.497
158	EHLA_0393	EHL_0393_Putative_RNA_methylase_domain	0.600957615458463	0.077943005674402	0.179257871117124	0.922	0.874	0.909	FALSE	FALSE	FALSE	FALSE	-0.406	-1.5	-1.1	-0.636	-0.23	0.866
159	EHLA_0394	EHL_0394_nucleoside-triphosphate_diphosphatase	0.00758160144688978	0.036444753669576	0.339577938752606	0.72	0.845	0.921	FALSE	FALSE	FALSE	FALSE	2.96	2.11	-0.857	1.69	-1.27	-0.417
160	EHLA_0396	EHL_0396_23S_rRNA_(uracil(1939)-C(5))-methyltransferase_RlmD	0.872376394402353	0.00184452046894775	0.00231440190418675	0.93	0.595	0.699	FALSE	FALSE	FALSE	FALSE	0.0567	1.54	1.48	0.532	0.475	-1.01
161	EHLA_0424	EHL_0424_adenosinetriphosphatase	0.258284248043909	0.0748526199977826	0.0111453115764957	0.901	0.873	0.814	FALSE	FALSE	FALSE	FALSE	1.21	-2.03	-3.25	-0.274	-1.49	1.76
162	EHLA_0467	EHL_0467_HD/PDEase_domain	0.62994996918332	0.901031338553094	0.54665685060772	0.923	0.936	0.93	FALSE	FALSE	FALSE	FALSE	0.236	-0.0606	-0.297	0.0586	-0.178	0.119
163	EHLA_0470	EHL_0470_ATPase_family_associated_with_various_cellular_activities_(AAA)	0.160468653910137	0.409361581421161	0.519549122902525	0.887	0.919	0.929	FALSE	FALSE	FALSE	FALSE	-0.571	-0.322	0.249	-0.297	0.273	0.0242
164	EHLA_0471	EHL_0471_diaminopimelate_dehydrogenase	0.944000565560335	0.135660717378378	0.121462670505874	0.932	0.892	0.9	FALSE	FALSE	FALSE	FALSE	-0.0243	0.555	0.579	0.177	0.201	-0.378
165	EHLA_0483	EHL_0483_Resolvase,_N_terminal_domain	0.238233675534296	0.00885879901126309	0.0645633305711949	0.898	0.761	0.883	FALSE	FALSE	FALSE	FALSE	0.682	1.82	1.14	0.836	0.154	-0.989
166	EHLA_0488	EHL_0488_adenosinetriphosphatase	0.505916667182345	0.0441257735352949	0.131018982546175	0.918	0.853	0.902	FALSE	FALSE	FALSE	FALSE	-0.43	-1.47	-1.04	-0.632	-0.202	0.834
167	EHLA_0490	EHL_0490_NLPA_lipoprotein	0.0172470103391903	0.000703285121898862	2.96039e+09	0.785	0.446	0.118	FALSE	FALSE	FALSE	FALSE	-0.878	1.55	2.43	0.224	1.1	-1.32
168	EHLA_0494	EHL_0494_P-loop_containing_nucleoside_triphosphate_hydrolase	0.0142085121678575	0.414565825876351	0.054863272396467	0.771	0.92	0.879	FALSE	FALSE	FALSE	FALSE	-1.2	-0.333	0.867	-0.511	0.689	-0.178
169	EHLA_0495	EHL_0495_P-loop_containing_nucleoside_triphosphate_hydrolase	0.000877767882969128	0.00284764985997445	0.404297004549752	0.434	0.651	0.925	FALSE	FALSE	FALSE	FALSE	-2.21	-1.83	0.385	-1.35	0.867	0.482
170	EHLA_0516	EHL_0516_molybdopterin-synthase_adenylyltransferase	0.443999120809971	0.670881901189141	0.725492444988962	0.914	0.93	0.935	FALSE	FALSE	FALSE	FALSE	-0.684	-0.375	0.309	-0.353	0.331	0.0219
171	EHLA_0526	EHL_0526_shikimate_dehydrogenase	0.00835228483320938	0.956423610703084	0.00767480917682641	0.729	0.937	0.793	FALSE	FALSE	FALSE	FALSE	1.98	-0.0324	-2.01	0.65	-1.33	0.682
172	EHLA_0527	EHL_0527_3-dehydroquinate_dehydratase	0.453936838238611	0.0429089097645294	0.0125230549257431	0.915	0.852	0.82	FALSE	FALSE	FALSE	FALSE	0.259	-0.786	-1.04	-0.176	-0.434	0.61
173	EHLA_0529	EHL_0529_Protein_of_unknown_function_DUF1700	0.0308104743666078	0.00200698881424358	9.18317e+09	0.82	0.607	0.237	FALSE	FALSE	FALSE	FALSE	2	-3.41	-5.41	-0.471	-2.47	2.94
174	EHLA_0530	EHL_0530_Hypothetical_protein	0.15361709128682	0.00529526303822416	0.000633512796899149	0.886	0.716	0.54	FALSE	FALSE	FALSE	FALSE	1.64	-3.92	-5.56	-0.759	-2.4	3.16
175	EHLA_0533	EHL_0533_Pyridine_nucleotide_disulphide_reductase_class-II_signature	0.173784734110953	0.701239734328812	0.306086367931255	0.889	0.931	0.92	FALSE	FALSE	FALSE	FALSE	-1.82	-0.486	1.33	-0.768	1.05	-0.283
176	EHLA_0552	EHL_0552_glutaminase	0.0747300350186522	0.612519195665398	0.167855761297844	0.861	0.928	0.907	FALSE	FALSE	FALSE	FALSE	-2.07	-0.534	1.53	-0.867	1.2	-0.333
177	EHLA_0553	EHL_0553_Succinylglutamate_desuccinylase_/_Aspartoacylase_family	0.471979202658308	0.0108394236625496	0.00355842682990178	0.916	0.776	0.738	FALSE	FALSE	FALSE	FALSE	0.523	-2.27	-2.79	-0.582	-1.1	1.69
178	EHLA_0557	EHL_0557_Carbohydrate_kinase,_FGGY,_C-terminal	0.275340937780634	0.589638509865225	0.560178565629806	0.902	0.927	0.931	FALSE	FALSE	FALSE	FALSE	0.317	0.152	-0.165	0.157	-0.161	0.00415
179	EHLA_0559	EHL_0559_Ribosomal_protein_S5_domain_2-type_fold,_subgroup	0.682733040912031	0.203526257897462	0.107588179552307	0.925	0.903	0.897	FALSE	FALSE	FALSE	FALSE	0.169	-0.551	-0.721	-0.127	-0.297	0.424
180	EHLA_0560	EHL_0560_adenosinetriphosphatase	0.247612211602857	0.0157399645935125	0.111230776251861	0.9	0.8	0.898	FALSE	FALSE	FALSE	FALSE	0.404	0.984	0.58	0.463	0.0584	-0.521
181	EHLA_0561	EHL_0561_Uncharacterized_protein_family_(UPF0051)	0.0761136814248559	0.0326205388697228	0.00162590031098913	0.861	0.84	0.662	FALSE	FALSE	FALSE	FALSE	-1.52	1.93	3.45	0.134	1.66	-1.79
182	EHLA_0565	EHL_0565_Major_intrinsic_protein	0.0122250272017352	0.006144380118733	0.659939335218743	0.76	0.73	0.934	FALSE	FALSE	FALSE	FALSE	4.96	5.67	0.709	3.54	-1.42	-2.13
183	EHLA_0586	EHL_0586_diphosphate-fructose-6-phosphate_1-phosphotransferase	0.849856194625813	0.144459349105123	0.10714314660338	0.93	0.894	0.897	FALSE	FALSE	FALSE	FALSE	-0.07	0.578	0.648	0.169	0.239	-0.408
184	EHLA_0587	EHL_0587_nitrogenase	0.517726473630358	0.970374809780372	0.494942312803005	0.918	0.938	0.928	FALSE	FALSE	FALSE	FALSE	-0.671	0.038	0.709	-0.211	0.46	-0.249
185	EHLA_0593	EHL_0593_AIR_synthase_related_protein,_C-terminal_domain	0.360444488690869	0.00522153775296109	0.00135395312965866	0.909	0.715	0.641	FALSE	FALSE	FALSE	FALSE	-0.701	2.72	3.42	0.673	1.37	-2.05
186	EHLA_0595	EHL_0595_nitrogenase	0.103043277673841	0.685012087996307	0.194485033721601	0.872	0.93	0.91	FALSE	FALSE	FALSE	FALSE	2.05	0.471	-1.58	0.842	-1.21	0.371
187	EHLA_0598	EHL_0598_Cytidylate_kinase-like_family	0.3189012500975	0.0127677527135473	0.0675978865779907	0.906	0.787	0.885	FALSE	FALSE	FALSE	FALSE	0.574	1.71	1.14	0.762	0.188	-0.95
188	EHLA_0601	EHL_0601_Cell_envelope-related_transcriptional_attenuator_domain	0.00659661055037718	0.0085554542265611	0.866240591963746	0.707	0.758	0.939	FALSE	FALSE	FALSE	FALSE	-1.63	-1.55	0.0786	-1.06	0.568	0.49
189	EHLA_0603	EHL_0603_adenosinetriphosphatase	0.133477237520564	0.593387651135315	0.298913333953839	0.881	0.927	0.919	FALSE	FALSE	FALSE	FALSE	-1.28	-0.426	0.85	-0.568	0.709	-0.141
190	EHLA_0604	EHL_0604_PucR_C-terminal_helix-turn-helix_domain	0.518708483872951	0.215656555679397	0.0774895019023652	0.918	0.904	0.888	FALSE	FALSE	FALSE	FALSE	0.249	-0.496	-0.746	-0.0822	-0.332	0.414
191	EHLA_0618	EHL_0618_guanylate_kinase	0.497591100024889	0.783145064751033	0.681652889086655	0.917	0.933	0.934	FALSE	FALSE	FALSE	FALSE	0.243	0.0975	-0.146	0.114	-0.13	0.0161
192	EHLA_0619	EHL_0619_DNA-directed_RNA_polymerase	0.00952523038330048	0.0114192412350442	0.000146112300969676	0.74	0.779	0.298	FALSE	FALSE	FALSE	FALSE	-1.24	1.19	2.43	-0.0146	1.22	-1.21
193	EHLA_0621	EHL_0621_UDP-N-acetylmuramoyl-L-alanyl-D-glutamate-2,6-diaminopimelate_ligase	0.535549328972115	0.205967060031139	0.487879721550872	0.919	0.903	0.928	FALSE	FALSE	FALSE	FALSE	-0.618	-1.31	-0.694	-0.643	-0.0254	0.669
194	EHLA_0623	EHL_0623_peptide_deformylase	0.183361389956152	0.00443989948102295	0.0410548188188845	0.891	0.699	0.869	FALSE	FALSE	FALSE	FALSE	0.445	1.18	0.74	0.543	0.0985	-0.642
195	EHLA_0624	EHL_0624_methionyl-tRNA_formyltransferase	0.0886426761952106	0.00912662807461971	0.182977811973492	0.867	0.763	0.909	FALSE	FALSE	FALSE	FALSE	-1.28	-2.24	-0.961	-1.17	0.105	1.07
196	EHLA_0628	EHL_0628_non-specific_serine/threonine_protein_kinase	0.904044823722553	0.0128326746393636	0.015548508744152	0.931	0.787	0.831	FALSE	FALSE	FALSE	FALSE	0.0335	0.852	0.818	0.295	0.262	-0.557
197	EHLA_0632	EHL_0632_Ribosome-binding_ATPase_YchF/Obg-like_ATPase_1	0.0218089875898606	0.0102047893132894	0.000243450199523882	0.8	0.771	0.385	FALSE	FALSE	FALSE	FALSE	-0.823	0.966	1.79	0.0478	0.87	-0.918
198	EHLA_0635	EHL_0635_adenosinetriphosphatase	0.000189154802805624	0.385283349310306	7.2177e+09	0.189	0.918	0.212	FALSE	FALSE	FALSE	FALSE	2.87	-0.415	-3.29	0.82	-2.05	1.23
199	EHLA_0638	EHL_0638_Penicillin_binding_protein_transpeptidase_domain	0.32933180757273	0.49836608418231	0.750809250876413	0.907	0.924	0.936	FALSE	FALSE	FALSE	FALSE	0.862	0.589	-0.273	0.484	-0.379	-0.105
200	EHLA_0641	EHL_0641_UDP-N-acetylmuramoyl-L-alanine-D-glutamate_ligase	0.00984896311093429	0.229028991011561	0.00153567301664916	0.743	0.906	0.656	FALSE	FALSE	FALSE	FALSE	0.846	-0.33	-1.18	0.172	-0.674	0.502
201	EHLA_0644	EHL_0644_Tubulin/FtsZ_family,_GTPase_domain	0.989950271773062	0.000794859455735774	0.000781930640032102	0.933	0.467	0.57	FALSE	FALSE	FALSE	FALSE	-0.0031	1.23	1.23	0.408	0.411	-0.82
202	EHLA_0648	EHL_0648_Probable_molybdopterin_binding_domain	0.72208537953098	0.0133750728682724	0.00764380573328733	0.926	0.79	0.793	FALSE	FALSE	FALSE	FALSE	0.134	-1.14	-1.27	-0.335	-0.469	0.804
203	EHLA_0684	EHL_0684_Nucleic_acid-binding,_OB-fold	0.0101789548515148	0.0160427311520636	0.77459218868108	0.746	0.802	0.936	FALSE	FALSE	FALSE	FALSE	2.97	2.71	-0.266	1.89	-1.08	-0.814
204	EHLA_0686	EHL_0686_CTP_synthase_(glutamine_hydrolysing)	0.0767700347762584	0.459566652583428	0.247239493854485	0.862	0.922	0.915	FALSE	FALSE	FALSE	FALSE	0.61	0.234	-0.376	0.282	-0.329	0.0473
205	EHLA_0691	EHL_0691_Hypothetical_protein	0.0380442237391226	0.000776462097194143	0.0266150971724589	0.831	0.463	0.854	FALSE	FALSE	FALSE	FALSE	-1.21	-2.54	-1.32	-1.25	-0.0371	1.29
206	EHLA_0692	EHL_0692_consensus_disorder_prediction	0.759051558355717	0.0169977139406574	0.0104307933137099	0.927	0.805	0.811	FALSE	FALSE	FALSE	FALSE	0.0845	-0.793	-0.878	-0.236	-0.321	0.557
207	EHLA_0707	EHL_0707_Iron_only_hydrogenase_large_subunit,_C-terminal_domain	0.00083096442080565	3.58683e+09	0.019423475347652	0.425	0.0515	0.841	FALSE	FALSE	FALSE	FALSE	1.12	1.75	0.633	0.956	-0.161	-0.795
208	EHLA_0709	EHL_0709_consensus_disorder_prediction	0.00107813685154856	0.802595345926116	0.000774809741160514	0.468	0.934	0.569	FALSE	FALSE	FALSE	FALSE	-1.58	0.0834	1.67	-0.5	1.08	-0.583
209	EHLA_0711	EHL_0711_Biotin-lipoyl_like	0.00613044398623041	0.438977538110865	0.0212154020779586	0.7	0.921	0.845	FALSE	FALSE	FALSE	FALSE	-1.56	-0.349	1.22	-0.638	0.927	-0.289
210	EHLA_0712	EHL_0712_FtsX-like_permease_family	0.0128492715210587	0.0810865519640324	0.2737994253496	0.764	0.876	0.917	FALSE	FALSE	FALSE	FALSE	-1.81	-1.14	0.67	-0.98	0.825	0.155
211	EHLA_0713	EHL_0713_phosphoglucosamine_mutase	0.21206651386219	0.149383673119454	0.818437968533612	0.895	0.895	0.937	FALSE	FALSE	FALSE	FALSE	-0.353	-0.415	-0.0619	-0.256	0.0971	0.159
212	EHLA_0715	EHL_0715_Mur_ligase_family,_glutamate_ligase_domain	0.485313050758234	0.758863786549384	0.690059856031185	0.917	0.933	0.934	FALSE	FALSE	FALSE	FALSE	0.516	0.224	-0.292	0.247	-0.269	0.0225
213	EHLA_0718	EHL_0718_DNA_topoisomerase_(ATP-hydrolysing)	0.815481877381713	0.224067173579158	0.313507709434819	0.929	0.905	0.92	FALSE	FALSE	FALSE	FALSE	-0.157	-0.859	-0.701	-0.339	-0.181	0.52
214	EHLA_0724	EHL_0724_L,D-transpeptidase_catalytic_domain	0.327513678428577	0.00101690242997831	0.000285956336775494	0.907	0.507	0.412	FALSE	FALSE	FALSE	FALSE	0.235	-1.12	-1.35	-0.294	-0.529	0.823
215	EHLA_0726	EHL_0726_GATase1_DJ-1	0.752813489161846	0.765116465522923	0.986988630251509	0.927	0.933	0.941	FALSE	FALSE	FALSE	FALSE	0.212	0.201	-0.0109	0.138	-0.0742	-0.0633
216	EHLA_0728	EHL_0728_adenosylcobinamide_kinase	0.102238822735045	0.65056238146046	0.207547664391741	0.872	0.929	0.912	FALSE	FALSE	FALSE	FALSE	0.653	0.167	-0.486	0.273	-0.38	0.106
217	EHLA_0732	EHL_0732_FAD-dependent_pyridine_nucleotide_reductase_signature	0.0615937159978187	0.0165705561974935	0.428297287482667	0.853	0.804	0.926	FALSE	FALSE	FALSE	FALSE	-2.26	-3.13	-0.871	-1.8	0.463	1.33
218	EHLA_0737	EHL_0737_FMN-dependent_alpha-hydroxy_acid_dehydrogenase_domain_profile.	0.818191907875361	0.558343000030634	0.420731167342621	0.929	0.926	0.925	FALSE	FALSE	FALSE	FALSE	0.0847	-0.218	-0.302	-0.0443	-0.129	0.173
219	EHLA_0739	EHL_0739_Small,_acid-soluble_spore_proteins,_alpha/beta_type,_signature_1.	0.0551700900273742	0.323185418957842	0.27096971959389	0.848	0.914	0.917	FALSE	FALSE	FALSE	FALSE	-2.06	-0.968	1.09	-1.01	1.05	-0.0396
220	EHLA_0740	EHL_0740_Peptidylprolyl_isomerase	0.942504233910393	0.00640626952003956	0.00573979049431617	0.932	0.734	0.774	FALSE	FALSE	FALSE	FALSE	-0.0307	1.5	1.53	0.488	0.519	-1.01
221	EHLA_0741	EHL_0741_Endopeptidase_Clp	0.354751449001711	0.00433695025507648	0.0190316426547117	0.909	0.697	0.84	FALSE	FALSE	FALSE	FALSE	0.239	0.948	0.708	0.396	0.156	-0.552
222	EHLA_0742	EHL_0742_clpX:_ATP-dependent_Clp_protease,_ATP-binding_subunit_ClpX	0.1869515184653	0.0841659867266864	0.00887408046575286	0.892	0.877	0.801	FALSE	FALSE	FALSE	FALSE	-0.903	1.23	2.14	0.11	1.01	-1.12
223	EHLA_0743	EHL_0743_Endopeptidase_La	0.599608012660588	0.0476902205606588	0.0201495353678118	0.922	0.856	0.843	FALSE	FALSE	FALSE	FALSE	-0.266	1.13	1.4	0.289	0.555	-0.844
224	EHLA_0747	EHL_0747_malate_dehydrogenase_(oxaloacetate-decarboxylating)	0.0499810116530013	0.129575543135196	0.558619263716301	0.844	0.891	0.931	FALSE	FALSE	FALSE	FALSE	1.54	1.13	-0.41	0.891	-0.651	-0.241
225	EHLA_0748	EHL_0748_ATPase,_F1/V1/A1_complex,_alpha/beta_subunit,_nucleotide-binding_domain	0.00790453522988169	0.0140957470335318	0.713738403417069	0.724	0.793	0.935	FALSE	FALSE	FALSE	FALSE	-1.25	-1.12	0.137	-0.791	0.464	0.327
226	EHLA_0779	EHL_0779_Carbamoyl-phosphate_synthase_(glutamine-hydrolysing)	0.116467322260728	0.0253527123892971	0.360060263692527	0.877	0.827	0.923	FALSE	FALSE	FALSE	FALSE	-2.14	-3.33	-1.18	-1.82	0.319	1.5
227	EHLA_0780	EHL_0780_Carbamoyl-phosphate_synthase_(glutamine-hydrolysing)	0.00644347540380168	0.489074695010261	0.0194517834458609	0.705	0.923	0.841	FALSE	FALSE	FALSE	FALSE	-0.835	-0.167	0.668	-0.334	0.501	-0.167
228	EHLA_0781	EHL_0781_Glutamate-ammonia_ligase	0.0101926219046244	0.947549653428788	0.0113032249709065	0.746	0.937	0.815	FALSE	FALSE	FALSE	FALSE	-2.43	-0.0499	2.38	-0.828	1.61	-0.778
229	EHLA_0783	EHL_0783_diaminopimelate_epimerase	0.00245789180007824	0.000431388485694618	0.213191895225056	0.593	0.362	0.912	FALSE	FALSE	FALSE	FALSE	-3.37	-4.42	-1.06	-2.6	0.769	1.83
230	EHLA_0784	EHL_0784_LL-diaminopimelate_aminotransferase	0.185920686233372	0.0035758874800054	0.0318702498974675	0.891	0.676	0.861	FALSE	FALSE	FALSE	FALSE	-0.351	-0.979	-0.628	-0.444	-0.0921	0.536
231	EHLA_0793	EHL_0793_3-isopropylmalate_dehydratase	0.000184484101234062	0.00037441419411006	0.551347888492288	0.186	0.337	0.93	FALSE	FALSE	FALSE	FALSE	2.59	2.34	-0.252	1.64	-0.948	-0.695
232	EHLA_0794	EHL_0794_Aconitase/3-isopropylmalate_dehydratase_large_subunit,_alpha/beta/alpha,_subdomain_1/3	0.00269978586495097	0.537185405096267	0.00683952790448802	0.605	0.925	0.785	FALSE	FALSE	FALSE	FALSE	-1.54	-0.235	1.31	-0.592	0.949	-0.357
233	EHLA_0800	EHL_0800_Patatin-like_phospholipase_domain	0.00120152490099609	0.061401712916997	9.69036e+09	0.486	0.866	0.242	FALSE	FALSE	FALSE	FALSE	3.22	-1.45	-4.66	0.591	-2.63	2.04
234	EHLA_0801	EHL_0801_carbamate_kinase	0.62923561779935	0.0302020967739242	0.0137900214444762	0.923	0.836	0.825	FALSE	FALSE	FALSE	FALSE	-0.196	1.02	1.22	0.275	0.47	-0.745
235	EHLA_0811	EHL_0811_consensus_disorder_prediction	0.0530657628076812	0.986013528321826	0.0515693128441654	0.846	0.938	0.877	FALSE	FALSE	FALSE	FALSE	0.765	-0.00613	-0.771	0.253	-0.512	0.259
236	EHLA_0812	EHL_0812_DNA_helicase	0.238412478833269	0.752499534034988	0.371646973306453	0.898	0.932	0.923	FALSE	FALSE	FALSE	FALSE	-0.785	-0.201	0.584	-0.329	0.456	-0.127
237	EHLA_0813	EHL_0813_consensus_disorder_prediction	0.313829538098099	0.0422892821076322	0.220389529489685	0.906	0.851	0.913	FALSE	FALSE	FALSE	FALSE	0.582	1.3	0.719	0.628	0.0458	-0.673
238	EHLA_0834	EHL_0834_Ferritin-related	0.873532150882362	0.229452180734929	0.18071838130505	0.93	0.906	0.909	FALSE	FALSE	FALSE	FALSE	-0.0455	0.359	0.405	0.105	0.15	-0.255
239	EHLA_0836	EHL_0836_Signal_recognition_particle,_SRP54_subunit,_M-domain	0.184250815581983	0.706552140201217	0.319633809414839	0.891	0.931	0.92	FALSE	FALSE	FALSE	FALSE	0.539	0.145	-0.394	0.228	-0.311	0.0829
240	EHLA_0837	EHL_0837_30S_ribosomal_protein_S16_[rpsP].	9.89921e+09	0.00326774781654718	0.0199194572136795	0.122	0.666	0.842	FALSE	FALSE	FALSE	FALSE	-5.3	-3.11	2.19	-2.8	2.5	0.306
241	EHLA_0841	EHL_0841_50S_ribosomal_protein_L19_[rplS].	0.0134646875005445	0.147518431522986	0.00135431391433557	0.767	0.894	0.641	FALSE	FALSE	FALSE	FALSE	1.49	-0.762	-2.25	0.243	-1.25	1
242	EHLA_0850	EHL_0850_GTPase_EngA:_ribosome-associated_GTPase_EngA	0.686348817644692	0.102187290485022	0.192420792628655	0.925	0.883	0.91	FALSE	FALSE	FALSE	FALSE	0.161	0.708	0.547	0.29	0.129	-0.418
243	EHLA_0854	EHL_0854_adenosinetriphosphatase	0.0223652769929378	0.011571866630299	0.681907851186144	0.802	0.78	0.934	FALSE	FALSE	FALSE	FALSE	-1.07	-1.24	-0.163	-0.769	0.303	0.466
244	EHLA_0855	EHL_0855_Winged_helix-turn-helix_DNA-binding_domain	0.00344934748127103	0.0183187545556917	0.296014135219595	0.636	0.809	0.919	FALSE	FALSE	FALSE	FALSE	1.36	0.982	-0.374	0.779	-0.577	-0.203
245	EHLA_0859	EHL_0859_Integrase,_N-terminal_zinc-binding_domain-like	0.00133921884818416	0.335142891297227	0.000372865605691971	0.503	0.915	0.457	FALSE	FALSE	FALSE	FALSE	-1.6	0.346	1.95	-0.418	1.18	-0.764
246	EHLA_0865	EHL_0865_beta-ketoacyl-[acyl-carrier-protein]_synthase_III/beta-ketoacyl-[acyl-carrier-protein]_synthase_I	0.0188606706669894	0.00284894249638487	0.238823241613437	0.791	0.651	0.915	FALSE	FALSE	FALSE	FALSE	1.42	2.04	0.619	1.15	-0.267	-0.885
247	EHLA_0867	EHL_0867_nitronate_monooxygenase	0.597852941884495	0.335264299620995	0.153420911807064	0.922	0.915	0.905	FALSE	FALSE	FALSE	FALSE	-0.306	0.57	0.876	0.0881	0.394	-0.482
248	EHLA_0868	EHL_0868_[acyl-carrier-protein]_S-malonyltransferase	0.86357779661549	0.00202628913298374	0.00258806086689917	0.93	0.608	0.709	FALSE	FALSE	FALSE	FALSE	0.055	1.37	1.32	0.476	0.421	-0.897
249	EHLA_0869	EHL_0869_3-oxoacyl-[acyl-carrier-protein]_reductase	0.0107957230243657	0.0728700087660086	0.256911581458211	0.75	0.872	0.916	FALSE	FALSE	FALSE	FALSE	1.07	0.67	-0.397	0.579	-0.488	-0.0909
250	EHLA_0870	EHL_0870_fabF:_beta-ketoacyl-acyl-carrier-protein_synthase_II	0.838617727688932	0.0107219232962451	0.0148092168331317	0.929	0.775	0.829	FALSE	FALSE	FALSE	FALSE	0.0864	1.35	1.26	0.477	0.391	-0.869
251	EHLA_0871	EHL_0871_acetyl-CoA_carboxylase	0.0313506646987343	0.0479886579862383	0.794648453119899	0.821	0.856	0.937	FALSE	FALSE	FALSE	FALSE	2	1.8	-0.208	1.27	-0.738	-0.529
252	EHLA_0872	EHL_0872_3-hydroxyacyl-[acyl-carrier-protein]_dehydratase	0.996534278228246	8.27477e+09	8.31247e+09	0.934	0.119	0.227	FALSE	FALSE	FALSE	FALSE	0.00125	1.99	1.99	0.663	0.661	-1.32
253	EHLA_0873	EHL_0873_accC:_acetyl-CoA_carboxylase,_biotin_carboxylase_subunit	0.171875666401842	0.00513104419063376	0.0515044013797468	0.889	0.713	0.877	FALSE	FALSE	FALSE	FALSE	0.515	1.3	0.783	0.604	0.0893	-0.693
254	EHLA_0874	EHL_0874_acetyl-CoA_carboxylase	0.390164354718931	9.97485e+09	4.07428e+09	0.911	0.138	0.15	FALSE	FALSE	FALSE	FALSE	-0.249	1.91	2.16	0.554	0.803	-1.36
255	EHLA_0875	EHL_0875_NPD_like	0.073983258994182	0.026527266827524	0.534129325162518	0.86	0.83	0.93	FALSE	FALSE	FALSE	FALSE	0.72	0.948	0.228	0.556	-0.164	-0.392
256	EHLA_0878	EHL_0878_Penicillinase_repressor	0.321429057021494	0.0563359355329141	0.010795870870257	0.906	0.863	0.812	FALSE	FALSE	FALSE	FALSE	-0.971	2.04	3.01	0.357	1.33	-1.68
257	EHLA_0880	EHL_0880_NADH-quinone_oxidoreductase_subunit_E-like	0.00505211508641047	0.00489765248057824	0.983527911661014	0.68	0.709	0.941	FALSE	FALSE	FALSE	FALSE	2.98	3	0.0168	2	-0.989	-1.01
258	EHLA_0881	EHL_0881_NADH:ubiquinone_oxidoreductase,_51kDa_subunit,_conserved_site	5.5039e+09	0.000376874895038371	0.109076861613331	0.0753	0.338	0.897	FALSE	FALSE	FALSE	FALSE	2.48	1.89	-0.591	1.46	-1.03	-0.434
259	EHLA_0882	EHL_0882_ferredoxin_hydrogenase	0.000211627621045142	0.00254782208742613	0.0804294572937404	0.202	0.637	0.889	FALSE	FALSE	FALSE	FALSE	2.05	1.39	-0.652	1.15	-0.899	-0.248
260	EHLA_0883	EHL_0883_starch_synthase_(glycosyl-transferring)/glycogen(starch)_synthase	0.84745735443647	0.392565597595577	0.501073734620371	0.93	0.918	0.929	FALSE	FALSE	FALSE	FALSE	0.0512	0.232	0.181	0.0945	0.0434	-0.138
261	EHLA_0884	EHL_0884_Solute-binding_protein_family_3,_conserved_site	8.09898e+09	3.77705e+09	0.454896836860992	0.105	0.0542	0.927	FALSE	FALSE	FALSE	FALSE	-1.57	-1.75	-0.172	-1.11	0.467	0.639
262	EHLA_0891	EHL_0891_Putative_neutral_zinc_metallopeptidase	0.365874177449339	0.379393240046529	0.97831205221387	0.91	0.918	0.941	FALSE	FALSE	FALSE	FALSE	1.12	1.09	-0.0329	0.738	-0.385	-0.352
263	EHLA_0898	EHL_0898_glutamate_dehydrogenase_(NADP+)	0.00295324440560064	0.000135253925646723	0.0356066090497822	0.617	0.174	0.865	FALSE	FALSE	FALSE	FALSE	-0.971	-1.56	-0.586	-0.842	0.128	0.714
264	EHLA_0899	EHL_0899_adenosinetriphosphatase	0.0569759853080876	0.00160839412813943	0.043078341961309	0.849	0.576	0.871	FALSE	FALSE	FALSE	FALSE	-1.37	-2.84	-1.47	-1.4	-0.0364	1.44
265	EHLA_0903	EHL_0903_Regulator_of_K+_conductance,_C-terminal	0.00556612716923195	0.000625500896887704	0.143696136761128	0.69	0.426	0.904	FALSE	FALSE	FALSE	FALSE	2.31	3.31	1	1.87	-0.435	-1.44
266	EHLA_0909	EHL_0909_Glyceraldehyde-3-phosphate_dehydrogenase_signature	0.000330738229385303	0.000295957915697571	0.925947778135329	0.268	0.296	0.94	FALSE	FALSE	FALSE	FALSE	-1.66	-1.69	-0.0271	-1.12	0.544	0.571
267	EHLA_0911	EHL_0911_Triose-phosphate_isomerase	0.389055368442052	0.00666010725913097	0.00182802245444464	0.911	0.737	0.675	FALSE	FALSE	FALSE	FALSE	0.259	-1.03	-1.28	-0.255	-0.515	0.77
268	EHLA_0912	EHL_0912_phosphoglycerate_mutase_-->_transferred._Now_recognized_as_two_separate_enzymes_EC_5.4.2.11,_phosphoglycerate_mutase_(2,3-diphosphoglycerate-dependent)_and_EC_5.4.2.12,_phosphoglycerate_mutase_(2,3-diphosphoglycerate-independent)	6.01997e+09	0.00235977141984816	0.0132782437690407	0.0819	0.628	0.823	FALSE	FALSE	FALSE	FALSE	-2.02	-1.17	0.849	-1.06	0.955	0.106
269	EHLA_0915	EHL_0915_Leu/Ile/Val-binding_protein_family_signature	0.134060092388053	0.960743394240128	0.144782140870548	0.881	0.938	0.904	FALSE	FALSE	FALSE	FALSE	0.4	0.0122	-0.388	0.137	-0.263	0.125
270	EHLA_0918	EHL_0918_adenosinetriphosphatase	0.000407182896960144	0.0187326340158681	0.0235730772103643	0.302	0.811	0.849	FALSE	FALSE	FALSE	FALSE	2.43	1.24	-1.18	1.22	-1.2	-0.0209
271	EHLA_0919	EHL_0919_High-affinity_branched-chain_amino_acid_transport_ATP-binding_protein	0.00129533569538543	0.00382590416548304	0.453281824403375	0.498	0.684	0.927	FALSE	FALSE	FALSE	FALSE	2.97	2.48	-0.49	1.81	-1.15	-0.662
272	EHLA_0920	EHL_0920_Cytidylate_kinase-like_family	0.000866894986167115	0.37832640738203	0.000281196575794622	0.432	0.918	0.41	FALSE	FALSE	FALSE	FALSE	2.82	-0.517	-3.34	0.767	-2.05	1.28
273	EHLA_0922	EHL_0922_ABC_transporter_substrate-binding_protein_PnrA-like	0.784841636353316	0.287117980379454	0.416303422402514	0.928	0.911	0.925	FALSE	FALSE	FALSE	FALSE	0.111	0.447	0.336	0.186	0.0751	-0.261
274	EHLA_0923	EHL_0923_adenosinetriphosphatase	0.593876886571571	0.000796281579371097	0.00164130242143852	0.921	0.467	0.663	FALSE	FALSE	FALSE	FALSE	-0.258	-2.39	-2.13	-0.882	-0.624	1.51
275	EHLA_0926	EHL_0926_ABC_transporter_substrate-binding_protein_PnrA-like	0.167509767777063	0.326542690522909	0.650495053329518	0.888	0.914	0.933	FALSE	FALSE	FALSE	FALSE	-2.93	-2.02	0.91	-1.65	1.28	0.37
276	EHLA_0928	EHL_0928_exoribonuclease_II	0.100142600592303	0.306607866752312	0.0180044509748432	0.871	0.913	0.838	FALSE	FALSE	FALSE	FALSE	-0.668	0.394	1.06	-0.0916	0.577	-0.485
277	EHLA_0931	EHL_0931_UMP_kinase	0.652903589874024	0.189330088702559	0.362586742897303	0.924	0.901	0.923	FALSE	FALSE	FALSE	FALSE	-0.162	-0.496	-0.334	-0.219	-0.0574	0.276
278	EHLA_0932	EHL_0932_Ribosome_recycling_factor	0.0390173489485678	0.273092687250553	0.236982599697053	0.832	0.91	0.914	FALSE	FALSE	FALSE	FALSE	1.03	0.496	-0.538	0.51	-0.524	0.0142
279	EHLA_0939	EHL_0939_DNA_helicase	0.0295572374565962	0.181016638956486	0.276984019872691	0.818	0.9	0.918	FALSE	FALSE	FALSE	FALSE	-3.03	-1.68	1.34	-1.57	1.46	0.114
280	EHLA_0942	EHL_0942_Hsp33_protein	0.116304013173821	0.403192891907042	0.407499961239717	0.877	0.919	0.925	FALSE	FALSE	FALSE	FALSE	1.25	0.629	-0.623	0.627	-0.625	-0.002
281	EHLA_0947	EHL_0947_preQ1_synthase	0.0127968263518775	0.00729151439285292	0.000130826881249751	0.764	0.745	0.279	FALSE	FALSE	FALSE	FALSE	1.89	-2.12	-4.01	-0.0741	-1.97	2.04
282	EHLA_0948	EHL_0948_AAA+_ATPase_domain	0.540290892268515	0.105570163146264	0.271694775518651	0.919	0.884	0.917	FALSE	FALSE	FALSE	FALSE	0.475	1.35	0.875	0.608	0.133	-0.741
283	EHLA_0950	EHL_0950_HD/PDEase_domain	0.679804171862129	0.0140960830835093	0.00735652015728995	0.925	0.793	0.79	FALSE	FALSE	FALSE	FALSE	-0.109	0.791	0.901	0.227	0.337	-0.564
284	EHLA_0952	EHL_0952_CO_dehydrogenase_flavoprotein-like,_FAD-binding,_subdomain_2	0.00524718095133808	0.365033762185387	0.0225758494832194	0.684	0.917	0.847	FALSE	FALSE	FALSE	FALSE	2.85	0.728	-2.12	1.19	-1.66	0.465
285	EHLA_0953	EHL_0953_2Fe-2S_ferredoxin-type_iron-sulfur_binding_domain_profile.	0.379743231534387	0.122669529267614	0.0285265457614518	0.911	0.889	0.857	FALSE	FALSE	FALSE	FALSE	0.663	-1.23	-1.89	-0.188	-0.851	1.04
286	EHLA_0954	EHL_0954_Aldehyde_oxidase_and_xanthine_dehydrogenase,_a/b_hammerhead_domain	0.296430975309317	0.58121324809791	0.128515419116823	0.904	0.927	0.901	FALSE	FALSE	FALSE	FALSE	0.442	-0.228	-0.67	0.0715	-0.371	0.299
287	EHLA_0956	EHL_0956_xanthine_phosphoribosyltransferase	0.0217511489286444	0.13441799560654	0.00188624370037772	0.8	0.892	0.678	FALSE	FALSE	FALSE	FALSE	1.92	-1.13	-3.05	0.263	-1.66	1.39
288	EHLA_0966	EHL_0966_1,4-alpha-glucan_branching_enzyme	0.25634773796916	0.468201275760251	0.658090643355502	0.9	0.922	0.934	FALSE	FALSE	FALSE	FALSE	0.578	0.36	-0.217	0.313	-0.265	-0.0476
289	EHLA_0969	EHL_0969_ribulokinase	0.0113162257017277	0.915036827666297	0.0133978730987951	0.754	0.937	0.824	FALSE	FALSE	FALSE	FALSE	1.06	0.036	-1.03	0.366	-0.696	0.33
290	EHLA_0984	EHL_0984_protein-Npi-phosphohistidine-sugar_phosphotransferase	0.864289503133748	0.622023217740907	0.745451341416615	0.93	0.928	0.936	FALSE	FALSE	FALSE	FALSE	-0.0435	-0.126	-0.0829	-0.0566	-0.0131	0.0698
291	EHLA_0985	EHL_0985_Phosphotransferase_system,_mannose/fructose/sorbose_family,_IIC_subunit	0.109753693946789	0.925765569580371	0.0945671496722287	0.875	0.937	0.894	FALSE	FALSE	FALSE	FALSE	1.54	-0.0828	-1.63	0.487	-1.06	0.57
292	EHLA_0986	EHL_0986_Phosphotransferase_system,_mannose/fructose/sorbose_family_IID_component	0.294142985987046	0.448383670368579	0.0904471638316355	0.904	0.921	0.893	FALSE	FALSE	FALSE	FALSE	0.449	-0.319	-0.769	0.0434	-0.406	0.363
293	EHLA_0994	EHL_0994_tryptophan_synthase	0.107215017397469	0.0830256397105356	0.873466780653434	0.874	0.877	0.939	FALSE	FALSE	FALSE	FALSE	1.91	2.09	0.174	1.33	-0.579	-0.753
294	EHLA_0995	EHL_0995_tryptophan_synthase	0.0356899002737477	0.131999177334822	0.427625095202452	0.828	0.891	0.926	FALSE	FALSE	FALSE	FALSE	1.88	1.25	-0.626	1.04	-0.835	-0.209
295	EHLA_1003	EHL_1003_Peptidylprolyl_isomerase	0.0110996358675832	0.00672882554637919	0.000112058482783587	0.753	0.738	0.257	FALSE	FALSE	FALSE	FALSE	-1.92	2.11	4.03	0.0652	1.98	-2.05
296	EHLA_1012	EHL_1012_Putative_adhesin	0.353904142860564	0.00331454950990652	0.0142587088667694	0.909	0.668	0.827	FALSE	FALSE	FALSE	FALSE	-0.668	-2.77	-2.1	-1.15	-0.478	1.62
297	EHLA_1018	EHL_1018_CDP-glycerol_glycerophosphotransferase	0.0497199968728721	0.265885170964481	0.301220189597495	0.843	0.909	0.919	FALSE	FALSE	FALSE	FALSE	-0.919	-0.478	0.441	-0.465	0.453	0.0121
298	EHLA_1020	EHL_1020_consensus_disorder_prediction	0.448964740970883	0.908703646367268	0.387082851546276	0.915	0.936	0.924	FALSE	FALSE	FALSE	FALSE	0.766	-0.114	-0.88	0.217	-0.548	0.331
299	EHLA_1021	EHL_1021_phosphate_acetyltransferase	0.00154486795522333	0.00161308724745605	0.975047676641445	0.526	0.577	0.941	FALSE	FALSE	FALSE	FALSE	1.56	1.54	-0.0108	1.03	-0.522	-0.511
300	EHLA_1028	EHL_1028_IMP_cyclohydrolase	0.0786420767435495	0.0765722122850155	0.986845970495748	0.863	0.874	0.941	FALSE	FALSE	FALSE	FALSE	-0.737	-0.743	-0.00625	-0.494	0.244	0.25
301	EHLA_1029	EHL_1029_AICAR_transformylase_domain	0.713163649772941	0.00245483208262072	0.0042068727659552	0.926	0.632	0.751	FALSE	FALSE	FALSE	FALSE	-0.101	-1.13	-1.03	-0.412	-0.311	0.723
302	EHLA_1033	EHL_1033_Ribosomal_protein_S5_domain_2-type_fold,_subgroup	0.000121012771737569	0.00253009681731504	0.0359297797336535	0.138	0.636	0.865	FALSE	FALSE	FALSE	FALSE	2.57	1.62	-0.951	1.4	-1.17	-0.224
303	EHLA_1036	EHL_1036_homoserine_dehydrogenase	0.279101090788196	0.990362499787506	0.274331690339282	0.903	0.938	0.917	FALSE	FALSE	FALSE	FALSE	0.521	-0.00561	-0.527	0.172	-0.35	0.178
304	EHLA_1037	EHL_1037_aspartate_kinase	0.00849509068546049	0.137151443127344	0.000859539469227184	0.73	0.892	0.583	FALSE	FALSE	FALSE	FALSE	-1.6	0.767	2.37	-0.277	1.32	-1.04
305	EHLA_1039	EHL_1039_Translation_initiation_factor_IF-3,_N-terminal_domain	0.583469425626033	0.290614722258059	0.591444766897339	0.921	0.912	0.932	FALSE	FALSE	FALSE	FALSE	0.24	0.474	0.235	0.238	-0.00172	-0.236
306	EHLA_1040	EHL_1040_rpmI_bact:_ribosomal_protein_bL35	0.400277026004988	0.799732057922668	0.282783958284674	0.912	0.934	0.918	FALSE	FALSE	FALSE	FALSE	-1.29	0.381	1.67	-0.303	0.986	-0.684
307	EHLA_1041	EHL_1041_Ribosomal_protein_L20_signature	0.719452001361627	0.125663970446404	0.218553331054433	0.926	0.89	0.913	FALSE	FALSE	FALSE	FALSE	-0.245	-1.12	-0.877	-0.455	-0.211	0.666
308	EHLA_1048	EHL_1048_thioether_bond_formation_requiring_two_auxiliary_iron-sulfur_clusters	0.994857570314313	0.0074300599400739	0.00750426504934242	0.933	0.746	0.791	FALSE	FALSE	FALSE	FALSE	-0.0041	-2.17	-2.17	-0.726	-0.722	1.45
309	EHLA_1051	EHL_1051_adenine_phosphoribosyltransferase	0.108634162781993	0.844354709901116	0.0792358570443914	0.874	0.935	0.889	FALSE	FALSE	FALSE	FALSE	2.41	-0.272	-2.68	0.713	-1.7	0.985
310	EHLA_1054	EHL_1054_(d)CMP_kinase/UMP/CMP_kinase	0.150734673949665	0.00181000154817498	0.0184254056570359	0.885	0.593	0.839	FALSE	FALSE	FALSE	FALSE	0.477	1.36	0.88	0.611	0.135	-0.746
311	EHLA_1055	EHL_1055_4-hydroxy-3-methylbut-2-enyl_diphosphate_reductase	0.165031912044051	0.00853189482404087	0.00100990588806505	0.888	0.758	0.605	FALSE	FALSE	FALSE	FALSE	-0.336	0.755	1.09	0.14	0.475	-0.615
312	EHLA_1058	EHL_1058_IOR_alpha:_indolepyruvate_ferredoxin_oxidoreductase,_alpha_subunit	0.347430337109179	0.0147904776427361	0.0709789828168373	0.908	0.796	0.886	FALSE	FALSE	FALSE	FALSE	0.244	0.75	0.506	0.331	0.0876	-0.419
313	EHLA_1059	EHL_1059_Pyruvate_ferredoxin/flavodoxin_oxidoreductase	0.000413529937667107	0.0766916123604314	0.00612902283940375	0.305	0.874	0.778	FALSE	FALSE	FALSE	FALSE	1.51	0.54	-0.974	0.684	-0.829	0.145
314	EHLA_1060	EHL_1060_Phenylacetate-CoA_ligase	0.203317236331145	0.808682069720525	0.289647620281298	0.894	0.934	0.918	FALSE	FALSE	FALSE	FALSE	-0.308	-0.0557	0.252	-0.121	0.187	-0.0655
315	EHLA_1066	EHL_1066_Aminotransferase_class_I_and_II	0.0327502014896955	0.0284597996397609	0.931304093305699	0.823	0.833	0.94	FALSE	FALSE	FALSE	FALSE	-0.682	-0.705	-0.0237	-0.462	0.219	0.243
316	EHLA_1075	EHL_1075_Domain_of_unknown_function_DUF304	0.170622227234502	0.387202838672621	0.0412788493550261	0.889	0.918	0.87	FALSE	FALSE	FALSE	FALSE	2.21	-1.34	-3.55	0.288	-1.92	1.63
317	EHLA_1076	EHL_1076_hisZ_biosyn_reg:_ATP_phosphoribosyltransferase,_regulatory_subunit	0.212338800546099	0.0501031873045757	0.37406496359253	0.895	0.858	0.923	FALSE	FALSE	FALSE	FALSE	-1.52	-2.58	-1.06	-1.37	0.154	1.21
318	EHLA_1077	EHL_1077_ATP_phosphoribosyltransferase	0.837454464096071	0.0228338806491833	0.031879889205968	0.929	0.822	0.861	FALSE	FALSE	FALSE	FALSE	0.168	2.21	2.04	0.792	0.624	-1.42
319	EHLA_1078	EHL_1078_histidinol_dehydrogenase	0.605478036018155	0.668334704109625	0.928307606727167	0.922	0.93	0.94	FALSE	FALSE	FALSE	FALSE	-0.152	-0.126	0.0262	-0.0925	0.0594	0.0331
320	EHLA_1081	EHL_1081_Conserved_hypothetical_protein_CHP00268	0.47418748093003	0.0242107367261126	0.00763417272373222	0.916	0.825	0.792	FALSE	FALSE	FALSE	FALSE	0.409	-1.5	-1.91	-0.364	-0.774	1.14	https://www.genome.jp/dbget-bin/get_linkdb?-t+genes+gn:T05310
321	EHLA_1083	EHL_1083_Alanine-tRNA_ligase	0.119105195783298	0.0580573340338608	0.00402796629312042	0.877	0.864	0.748	FALSE	FALSE	FALSE	FALSE	-0.419	0.53	0.949	0.0369	0.456	-0.493
322	EHLA_1087	EHL_1087_Ribosomal_protein_S21,_conserved_site	0.821830847263174	0.683938076243124	0.854411431988962	0.929	0.93	0.938	FALSE	FALSE	FALSE	FALSE	-0.162	-0.293	-0.132	-0.152	0.01	0.142
323	EHLA_1089	EHL_1089_glycerone_kinase	0.013410278594894	0.0244699776484605	0.7092984989268	0.767	0.825	0.935	FALSE	FALSE	FALSE	FALSE	0.9	0.789	-0.111	0.563	-0.337	-0.226
324	EHLA_1090	EHL_1090_glycerone_kinase	0.0335241325748812	0.0254561167860939	0.000677990191472989	0.824	0.827	0.55	FALSE	FALSE	FALSE	FALSE	0.874	-0.933	-1.81	-0.02	-0.893	0.913
325	EHLA_1091	EHL_1091_dha_pts:_dihydroxyacetone_kinase,_phosphotransfer_subunit	0.027095338989749	0.348975280281331	0.00591597376711269	0.813	0.916	0.776	FALSE	FALSE	FALSE	FALSE	1.13	-0.417	-1.54	0.236	-0.889	0.653
326	EHLA_1094	EHL_1094_P-loop_containing_nucleoside_triphosphate_hydrolase	0.198919263128711	0.122000838490906	0.752437954277413	0.893	0.889	0.936	FALSE	FALSE	FALSE	FALSE	0.922	1.14	0.215	0.687	-0.236	-0.451
327	EHLA_1102	EHL_1102_xxxLxxG_heptad_repeat	0.481514685048474	0.00210311925970853	0.00601075478003153	0.916	0.613	0.777	FALSE	FALSE	FALSE	FALSE	-0.473	-2.82	-2.35	-1.1	-0.626	1.73
328	EHLA_1104	EHL_1104_Transcription_termination/antitermination_protein_NusA_[nusA].	0.530720201242501	0.0270777719297745	0.00981457136456586	0.919	0.831	0.807	FALSE	FALSE	FALSE	FALSE	-0.211	0.864	1.07	0.218	0.428	-0.646
329	EHLA_1108	EHL_1108_Ribosome-binding_factor_A_domain	0.308308648139729	0.180725152847874	0.716285036984672	0.905	0.9	0.935	FALSE	FALSE	FALSE	FALSE	0.95	1.28	0.329	0.743	-0.207	-0.536
330	EHLA_1114	EHL_1114_Cytidylate_kinase-like_family	0.0533435212418933	0.153151013597961	0.515907277387799	0.847	0.895	0.929	FALSE	FALSE	FALSE	FALSE	1.43	0.997	-0.43	0.808	-0.619	-0.189
331	EHLA_1115	EHL_1115_NADPH-dependent_FMN_reductase	0.000514745069485514	0.665134231668458	0.000900595249813347	0.343	0.93	0.59	FALSE	FALSE	FALSE	FALSE	3.97	0.325	-3.65	1.43	-2.54	1.11
332	EHLA_1117	EHL_1117_pyruvate_carboxylase	0.00103763678051757	0.300190247886633	0.00474026165229295	0.462	0.912	0.76	FALSE	FALSE	FALSE	FALSE	1.87	0.42	-1.45	0.764	-1.11	0.344
333	EHLA_1119	EHL_1119_Peptidase_M18	0.660967309205717	0.00205148065095491	0.0038815016852683	0.924	0.609	0.745	FALSE	FALSE	FALSE	FALSE	-0.25	-2.42	-2.18	-0.892	-0.642	1.53
334	EHLA_1121	EHL_1121_DNA-directed_DNA_polymerase	0.00141911580202081	0.133352047822801	0.0157615496492452	0.512	0.891	0.832	FALSE	FALSE	FALSE	FALSE	-1.78	-0.632	1.15	-0.805	0.977	-0.172
335	EHLA_1125	EHL_1125_Uncharacterised_protein_family_UPF0210	0.215788074141954	0.213414092457435	0.994069950748319	0.896	0.904	0.941	FALSE	FALSE	FALSE	FALSE	-0.675	-0.679	-0.00386	-0.451	0.224	0.227
336	EHLA_1144	EHL_1144_[FeFe]-hydrogenase_H-cluster_maturation_GTPase_HydF	0.115710657610775	0.15655959496892	0.0101035199646566	0.876	0.896	0.809	FALSE	FALSE	FALSE	FALSE	-0.68	0.603	1.28	-0.0257	0.654	-0.629
337	EHLA_1146	EHL_1146_Glycoside_hydrolase_superfamily	0.233848315203278	0.00215646079152711	0.014134721533334	0.898	0.616	0.826	FALSE	FALSE	FALSE	FALSE	-0.36	-1.23	-0.868	-0.53	-0.169	0.699
338	EHLA_1150	EHL_1150_ABC-type_amino_acid_transport_system,_ATPase_component,_HisP-type	0.282609031510136	0.149181069178485	0.670537439411931	0.903	0.895	0.934	FALSE	FALSE	FALSE	FALSE	0.959	1.33	0.368	0.762	-0.197	-0.565
339	EHLA_1151	EHL_1151_glutamate_5-kinase	0.263981334141596	0.502245550792527	0.632285373372268	0.901	0.924	0.933	FALSE	FALSE	FALSE	FALSE	-0.943	-0.552	0.391	-0.498	0.445	0.0537
340	EHLA_1152	EHL_1152_glutamate-5-semialdehyde_dehydrogenase	0.344301219089948	0.489444217336043	0.786612576409521	0.908	0.923	0.937	FALSE	FALSE	FALSE	FALSE	0.308	0.222	-0.0858	0.177	-0.131	-0.0454
341	EHLA_1155	EHL_1155_Region_found_in_RelA_/_SpoT_proteins	0.688681580015105	0.945503489502098	0.739020031525974	0.925	0.937	0.936	FALSE	FALSE	FALSE	FALSE	0.523	0.0888	-0.434	0.204	-0.319	0.115
342	EHLA_1165	EHL_1165_Cys/Met_metabolism,_pyridoxal_phosphate-dependent_enzyme	0.132604225387806	0.107009932156235	0.00792748792050289	0.881	0.885	0.795	FALSE	FALSE	FALSE	FALSE	-0.504	0.546	1.05	0.0141	0.518	-0.532
343	EHLA_1168	EHL_1168_OmpR/PhoB-type_DNA-binding_domain_profile.	0.15795644175647	0.140284521809209	0.939140875163895	0.887	0.893	0.94	FALSE	FALSE	FALSE	FALSE	1.44	1.51	0.073	0.984	-0.455	-0.528
344	EHLA_1172	EHL_1172_Hypothetical_protein	0.145875107418538	0.00177748223781487	0.0186668258377035	0.884	0.59	0.839	FALSE	FALSE	FALSE	FALSE	0.938	2.64	1.71	1.19	0.256	-1.45
345	EHLA_1180	EHL_1180_FldB/FldC_dehydratase_alpha/beta_subunit	0.000673992589036168	0.0034205320145083	0.256745707030002	0.389	0.672	0.916	FALSE	FALSE	FALSE	FALSE	-1.32	-1.01	0.304	-0.776	0.54	0.236
346	EHLA_1186	EHL_1186_Sporulation_protein_YtfJ_(Spore_YtfJ)	0.965691233143932	0.000211802073788438	0.000201598859928377	0.933	0.241	0.353	FALSE	FALSE	FALSE	FALSE	-0.0222	3.12	3.15	1.03	1.06	-2.09
347	EHLA_1189	EHL_1189_glycerone_kinase	0.571038787965913	0.0280296705796747	0.0111932501561656	0.92	0.832	0.814	FALSE	FALSE	FALSE	FALSE	-0.225	1.01	1.24	0.263	0.488	-0.751
348	EHLA_1194	EHL_1194_F-type_ATP_synthase_subunit_B-like,_membrane_domain	0.112317038770279	0.133662747694221	0.00837561236434688	0.875	0.891	0.798	FALSE	FALSE	FALSE	FALSE	-0.954	0.893	1.85	-0.0203	0.933	-0.913
349	EHLA_1218	EHL_1218_Sel1_repeat	0.621411682822875	0.370811174659848	0.181363342086412	0.922	0.917	0.909	FALSE	FALSE	FALSE	FALSE	0.473	-0.873	-1.35	-0.133	-0.607	0.74
350	EHLA_1224	EHL_1224_Phosphate_acyltransferase_[plsX].	0.558610266125116	0.0082824525304147	0.0211519781903474	0.92	0.755	0.845	FALSE	FALSE	FALSE	FALSE	0.186	1.05	0.865	0.412	0.226	-0.639
351	EHLA_1225	EHL_1225_ribonuclease_III	0.00607724317220557	0.012809541027562	0.63408819140343	0.699	0.787	0.933	FALSE	FALSE	FALSE	FALSE	1.17	1.01	-0.158	0.729	-0.444	-0.285
352	EHLA_1227	EHL_1227_Signal_recognition_particle,_SRP54_subunit,_GTPase_domain	0.0232708827093753	0.293752686676257	0.00425996511313847	0.804	0.912	0.752	FALSE	FALSE	FALSE	FALSE	1.99	-0.802	-2.79	0.395	-1.59	1.2
353	EHLA_1228	EHL_1228_threonine_ammonia-lyase	0.818265216071451	0.352363166548624	0.475090423603686	0.929	0.916	0.928	FALSE	FALSE	FALSE	FALSE	0.0646	0.268	0.204	0.111	0.0464	-0.157
354	EHLA_1238	EHL_1238_Asp23_family,_cell_envelope-related_function	0.25685035732886	0.358182694015341	0.812465441739204	0.901	0.916	0.937	FALSE	FALSE	FALSE	FALSE	1.57	1.25	-0.315	0.94	-0.628	-0.312
355	EHLA_1239	EHL_1239_NusB_antitermination_factor	0.0195188735099436	0.0121945982251791	0.76895731050197	0.793	0.784	0.936	FALSE	FALSE	FALSE	FALSE	-1.04	-1.15	-0.109	-0.73	0.31	0.419
356	EHLA_1242	EHL_1242_(2E,6E)-farnesyl_diphosphate_synthase/geranylgeranyl_diphosphate_synthase	0.0771688488026954	0.000418128235419564	0.00617753650461876	0.862	0.356	0.779	FALSE	FALSE	FALSE	FALSE	-0.769	-2.16	-1.39	-0.975	-0.207	1.18
357	EHLA_1253	EHL_1253_Metallo-beta-lactamase_superfamily	0.680352816571796	0.289177175766436	0.499853559880052	0.925	0.911	0.929	FALSE	FALSE	FALSE	FALSE	0.141	0.375	0.233	0.172	0.0307	-0.203
358	EHLA_1260	EHL_1260_Regulator_of_K+_conductance,_C-terminal	0.726742631185285	0.246067570372803	0.400267652133545	0.926	0.908	0.925	FALSE	FALSE	FALSE	FALSE	-0.274	-0.945	-0.671	-0.406	-0.133	0.539
359	EHLA_1264	EHL_1264_small_GTP:_small_GTP-binding_protein_domain	0.000248728997425252	0.000138005248939169	0.60684950655778	0.222	0.176	0.932	FALSE	FALSE	FALSE	FALSE	-5.27	-5.73	-0.461	-3.67	1.6	2.06
360	EHLA_1270	EHL_1270_transaldolase	0.00236671830145239	0.48636411906006	0.000897601265483788	0.588	0.923	0.589	FALSE	FALSE	FALSE	FALSE	-1.66	0.281	1.94	-0.461	1.2	-0.742
361	EHLA_1284	EHL_1284_Aspartate-tRNA_ligase	0.328736603515524	0.0360059127104588	0.180713256993187	0.907	0.844	0.909	FALSE	FALSE	FALSE	FALSE	-0.547	-1.32	-0.77	-0.622	-0.0745	0.696
362	EHLA_1290	EHL_1290_Hypothetical_protein	0.355648031700396	0.754322933629704	0.228014508474078	0.909	0.932	0.914	FALSE	FALSE	FALSE	FALSE	0.814	-0.269	-1.08	0.182	-0.632	0.451
363	EHLA_1292	EHL_1292_Pterin-binding_domain	0.902549837653598	0.0832395789907365	0.0682633749668787	0.931	0.877	0.885	FALSE	FALSE	FALSE	FALSE	-0.0986	1.54	1.64	0.48	0.578	-1.06
364	EHLA_1294	EHL_1294_lytR_cpsA_psr:_cell_envelope-related_function_transcriptional_attenuator_common_domain	0.76337608611051	0.582616290515276	0.800701401361729	0.927	0.927	0.937	FALSE	FALSE	FALSE	FALSE	0.26	0.478	0.218	0.246	-0.0141	-0.232
365	EHLA_1296	EHL_1296_ketol-acid_reductoisomerase	0.0612590165600523	0.0439750877239743	0.839196706891827	0.853	0.853	0.938	FALSE	FALSE	FALSE	FALSE	-0.949	-1.04	-0.0919	-0.663	0.286	0.378
366	EHLA_1297	EHL_1297_Peptidase_M16,_C-terminal	0.166209754413694	0.00205389251039003	0.0192362622983302	0.888	0.61	0.841	FALSE	FALSE	FALSE	FALSE	0.581	1.69	1.11	0.757	0.176	-0.933
367	EHLA_1298	EHL_1298_GTPase_Era_[era].	0.000492102656672141	0.775784441170648	0.000346648246271149	0.335	0.933	0.445	FALSE	FALSE	FALSE	FALSE	1.77	-0.0944	-1.87	0.559	-1.21	0.653
368	EHLA_1300	EHL_1300_glycine-tRNA_ligase	0.521294800467717	0.00525217044803251	0.0144113836034906	0.918	0.716	0.827	FALSE	FALSE	FALSE	FALSE	-0.174	-0.974	-0.8	-0.382	-0.209	0.591
369	EHLA_1301	EHL_1301_Glutamate-ammonia_ligase	0.42858187798699	0.0235585493469389	0.00657670434609153	0.914	0.823	0.783	FALSE	FALSE	FALSE	FALSE	-0.299	0.994	1.29	0.232	0.531	-0.762
370	EHLA_1303	EHL_1303_dihydropteroate_synthase	0.369281929994846	0.413065381469991	0.106395456570741	0.91	0.92	0.897	FALSE	FALSE	FALSE	FALSE	0.345	-0.313	-0.658	0.0106	-0.334	0.323
371	EHLA_1308	EHL_1308_polyphosphate_kinase	0.984740396310584	0.593647270923995	0.606605953740455	0.933	0.927	0.932	FALSE	FALSE	FALSE	FALSE	-0.00865	-0.244	-0.235	-0.0841	-0.0754	0.16
372	EHLA_1309	EHL_1309_Glycoside_hydrolase_superfamily	0.457467016245943	0.0604679372989965	0.19997364686008	0.915	0.865	0.911	FALSE	FALSE	FALSE	FALSE	0.761	2.12	1.36	0.96	0.2	-1.16
373	EHLA_1310	EHL_1310_amidophosphoribosyltransferase	0.00915431301721576	0.00771872912404686	0.000108055145362149	0.737	0.75	0.253	FALSE	FALSE	FALSE	FALSE	2.24	-2.32	-4.56	-0.025	-2.27	2.29
374	EHLA_1311	EHL_1311_adenylosuccinate_lyase	0.812739008518725	0.109264791017892	0.0746170598930964	0.929	0.885	0.887	FALSE	FALSE	FALSE	FALSE	0.0626	-0.459	-0.522	-0.132	-0.195	0.327
375	EHLA_1313	EHL_1313_Adenylosuccinate_synthase	0.190440955309797	0.00419616694359542	0.00062156020298943	0.892	0.693	0.537	FALSE	FALSE	FALSE	FALSE	0.314	-0.861	-1.18	-0.182	-0.496	0.679
376	EHLA_1316	EHL_1316_Respiratory-chain_NADH_dehydrogenase_51_Kd_subunit	0.000297004905594096	0.0212636867923674	0.0136560228448	0.25	0.818	0.825	FALSE	FALSE	FALSE	FALSE	1.76	0.84	-0.924	0.868	-0.896	0.0281
377	EHLA_1317	EHL_1317_rnfD:_electron_transport_complex,_RnfABCDGE_type,_D_subunit	0.00195982051302122	0.935087507933184	0.00219873987759171	0.561	0.937	0.694	FALSE	FALSE	FALSE	FALSE	4.29	0.0809	-4.21	1.46	-2.83	1.38
378	EHLA_1318	EHL_1318_rnfG:_electron_transport_complex,_RnfABCDGE_type,_G_subunit	0.000286875000607605	0.000893689674731111	0.375183249818776	0.245	0.486	0.923	FALSE	FALSE	FALSE	FALSE	2.24	1.89	-0.352	1.38	-0.865	-0.514
379	EHLA_1321	EHL_1321_4Fe-4S_domain	0.0120742560260563	0.400282059071496	0.0484906128529173	0.759	0.919	0.875	FALSE	FALSE	FALSE	FALSE	1.91	0.529	-1.38	0.812	-1.1	0.283
380	EHLA_1324	EHL_1324_Ribonucleotide_reductase_regulator_NrdR-like	0.0727439288617264	0.0802739088154491	0.00343607526563911	0.859	0.875	0.735	FALSE	FALSE	FALSE	FALSE	-1.22	1.19	2.41	-0.0125	1.21	-1.2
381	EHLA_1327	EHL_1327_DNA_topoisomerase	0.153882785986933	0.0691713743873014	0.618493503419608	0.886	0.87	0.932	FALSE	FALSE	FALSE	FALSE	-0.838	-1.11	-0.276	-0.651	0.187	0.464
382	EHLA_1328	EHL_1328_GAF_domain-like	0.010035230939173	0.0229075085136308	0.60783581115058	0.745	0.822	0.932	FALSE	FALSE	FALSE	FALSE	1.07	0.896	-0.172	0.655	-0.413	-0.242
383	EHLA_1329	EHL_1329_Protein_of_unknown_function_DUF262	0.0512868699603423	0.283407900353251	0.290532983944525	0.845	0.911	0.919	FALSE	FALSE	FALSE	FALSE	2.48	1.25	-1.23	1.24	-1.23	-0.00655
384	EHLA_1330	EHL_1330_Ribosomal_protein_S2,_conserved_site	0.0899785128765034	0.251732404068043	0.510889988851755	0.868	0.908	0.929	FALSE	FALSE	FALSE	FALSE	0.655	0.42	-0.234	0.358	-0.296	-0.062
385	EHLA_1331	EHL_1331_Elongation_factor_Ts_signature_1.	0.0932133153028742	0.670519742024125	0.0465375426978414	0.869	0.93	0.873	FALSE	FALSE	FALSE	FALSE	-0.533	0.124	0.658	-0.136	0.397	-0.261
386	EHLA_1341	EHL_1341_PurE_domain	0.000245437006907048	0.00895526365160344	0.0252534625373879	0.22	0.761	0.852	FALSE	FALSE	FALSE	FALSE	5.15	2.85	-2.29	2.67	-2.48	-0.188
387	EHLA_1342	EHL_1342_Uncharacterised_protein_family_UPF0272	0.0070072152057088	0.00229874926992664	0.459507629923701	0.713	0.624	0.927	FALSE	FALSE	FALSE	FALSE	1.71	2.09	0.374	1.27	-0.447	-0.82
388	EHLA_1349	EHL_1349_4Fe-4S_ferredoxin-type,_iron-sulphur_binding_domain	0.0889568615278024	0.93685027330071	0.101015051782828	0.867	0.937	0.895	FALSE	FALSE	FALSE	FALSE	-1.59	-0.0675	1.52	-0.553	1.04	-0.486
389	EHLA_1358	EHL_1358_adenosinetriphosphatase	0.000985265103101462	0.0244963856832891	0.0555966267920177	0.454	0.825	0.879	FALSE	FALSE	FALSE	FALSE	2.37	1.31	-1.06	1.22	-1.14	-0.0823
390	EHLA_1360	EHL_1360_Bacterial_extracellular_solute-binding_protein	0.0325695055983115	0.170844810289309	0.317693787291025	0.823	0.898	0.92	FALSE	FALSE	FALSE	FALSE	1.07	0.627	-0.444	0.566	-0.505	-0.0608
391	EHLA_1363	EHL_1363_Hypothetical_protein	0.0222927056035353	0.000120746721492859	0.00386849376782178	0.801	0.159	0.744	FALSE	FALSE	FALSE	FALSE	1.06	2.55	1.49	1.2	0.146	-1.35
392	EHLA_1385	EHL_1385_Hypothetical_protein	0.00477138338053502	0.669731759910671	0.00254254952914645	0.674	0.93	0.708	FALSE	FALSE	FALSE	FALSE	-1.78	0.206	1.98	-0.524	1.25	-0.73
393	EHLA_1389	EHL_1389_transaldolase	0.361121011171452	0.323171212696298	0.935129805988958	0.909	0.914	0.94	FALSE	FALSE	FALSE	FALSE	-0.435	-0.472	-0.0377	-0.302	0.132	0.17
394	EHLA_1395	EHL_1395_HAD-hyrolase-like	0.0248063244230837	0.0253569735497904	0.000534234304143991	0.808	0.827	0.514	FALSE	FALSE	FALSE	FALSE	0.79	-0.786	-1.58	0.00134	-0.789	0.787
395	EHLA_1397	EHL_1397_consensus_disorder_prediction	0.790225599420332	0.00134998976291718	0.000943638088843573	0.928	0.551	0.596	FALSE	FALSE	FALSE	FALSE	0.223	-3.83	-4.06	-1.2	-1.43	2.63
396	EHLA_1402	EHL_1402_Putative_redox-active_protein_(C_GCAxxG_C_C)	0.0882670716524374	0.12846274819265	0.00638839917211631	0.867	0.89	0.781	FALSE	FALSE	FALSE	FALSE	-2.03	1.78	3.81	-0.0852	1.95	-1.86
397	EHLA_1435	EHL_1435_Cobalt_transport_protein	0.70576683162207	0.00349446987089155	0.00202482506199671	0.925	0.674	0.685	FALSE	FALSE	FALSE	FALSE	0.219	-2.26	-2.48	-0.679	-0.898	1.58
398	EHLA_1441	EHL_1441_AMP-dependent_synthetase/ligase	0.00958509853732727	0.00146126929856722	0.222775214344226	0.741	0.562	0.913	FALSE	FALSE	FALSE	FALSE	-2.42	-3.37	-0.953	-1.93	0.489	1.44
399	EHLA_1448	EHL_1448_Thioesterase_domain	0.55853410337425	0.00211180135337803	0.00500704968673498	0.92	0.613	0.764	FALSE	FALSE	FALSE	FALSE	-0.477	-3.44	-2.96	-1.31	-0.828	2.13
400	EHLA_1455	EHL_1455_Type_III_restriction_enzyme,_res_subunit	0.000489599133449695	0.995972647597179	0.000492690936186403	0.334	0.938	0.502	FALSE	FALSE	FALSE	FALSE	2.88	0.00271	-2.87	0.96	-1.92	0.957
401	EHLA_1492	EHL_1492_D21_class_N6_adenine-specific_DNA_methyltransferase_signature	0.681316722389082	0.115598615934119	0.218359100573245	0.925	0.887	0.913	FALSE	FALSE	FALSE	FALSE	0.231	0.954	0.723	0.395	0.164	-0.559
402	EHLA_1494	EHL_1494_Type_III_restriction_enzyme,_res_subunit	0.726805507906666	0.0966046183178695	0.167698838834508	0.926	0.882	0.907	FALSE	FALSE	FALSE	FALSE	-0.152	-0.786	-0.634	-0.313	-0.161	0.473
403	EHLA_1567	EHL_1567_Protein_of_unknown_function_DUF3658	0.680904814634488	0.023491549967574	0.0460682984704239	0.925	0.823	0.873	FALSE	FALSE	FALSE	FALSE	-0.187	-1.21	-1.03	-0.467	-0.28	0.747
404	EHLA_1625	EHL_1625_pyruvate,_phosphate_dikinase	0.00839969544811006	0.789030514505901	0.00556712483093281	0.729	0.933	0.772	FALSE	FALSE	FALSE	FALSE	0.888	-0.0714	-0.96	0.272	-0.616	0.344
405	EHLA_1654	EHL_1654_GGGtGRT_protein	0.00205704339073821	0.0714379449587957	0.0457617832668788	0.568	0.871	0.873	FALSE	FALSE	FALSE	FALSE	0.936	0.438	-0.498	0.458	-0.478	0.0199
406	EHLA_1655	EHL_1655_Hypothetical_protein	0.225314045406089	0.204391605295854	0.947797707518492	0.897	0.903	0.94	FALSE	FALSE	FALSE	FALSE	0.468	0.493	0.0241	0.32	-0.148	-0.172
407	EHLA_1657	EHL_1657_Bacterial_transferase_hexapeptide_(six_repeats)	0.00130549688571658	0.30281451184512	0.0003336519643948	0.499	0.913	0.438	FALSE	FALSE	FALSE	FALSE	1.2	-0.277	-1.47	0.307	-0.891	0.584
408	EHLA_1659	EHL_1659_Uncharacterised_conserved_protein_UCP020269	0.028528073251347	0.472249582184072	0.00888337336411507	0.816	0.922	0.802	FALSE	FALSE	FALSE	FALSE	3.06	-0.872	-3.94	0.731	-2.33	1.6
409	EHLA_1661	EHL_1661_glycine_hydroxymethyltransferase	0.28523702001856	0.19645052184217	0.0333808193267193	0.903	0.902	0.862	FALSE	FALSE	FALSE	FALSE	-0.319	0.392	0.711	0.0244	0.343	-0.368
410	EHLA_1663	EHL_1663_Hypothetical_protein	0.131351494184567	0.232702383176635	0.708898330587351	0.881	0.906	0.935	FALSE	FALSE	FALSE	FALSE	0.891	0.685	-0.206	0.525	-0.366	-0.16
411	EHLA_1664	EHL_1664_ATP-dependent_Clp_protease_ATP-binding_subunit_signature	0.961595626799285	0.213757691637443	0.198892966988302	0.933	0.904	0.911	FALSE	FALSE	FALSE	FALSE	-0.0196	0.532	0.551	0.171	0.19	-0.361
412	EHLA_1668	EHL_1668_ribosomal_protein_S12_methylthiotransferase_(RimO-like)	0.00351914458931464	0.725301101051421	0.00211627022031992	0.639	0.932	0.69	FALSE	FALSE	FALSE	FALSE	-1.19	0.107	1.3	-0.36	0.828	-0.467
413	EHLA_1669	EHL_1669_methylenetetrahydrofolate_dehydrogenase_(NADP+)/methenyltetrahydrofolate_cyclohydrolase	0.213492207760383	0.388908181441725	0.0528733349465538	0.895	0.918	0.877	FALSE	FALSE	FALSE	FALSE	0.89	-0.601	-1.49	0.0965	-0.794	0.697
414	EHLA_1670	EHL_1670_4TM_region_of_DNA_translocase_FtsK/SpoIIIE	0.135073666423333	0.0277961806580122	0.342279265754971	0.882	0.832	0.922	FALSE	FALSE	FALSE	FALSE	-0.604	-0.972	-0.368	-0.525	0.0789	0.447
415	EHLA_1675	EHL_1675_polyribonucleotide_nucleotidyltransferase	0.570623123581305	0.0213991305181939	0.00861738552654854	0.92	0.818	0.8	FALSE	FALSE	FALSE	FALSE	-0.212	1.02	1.23	0.268	0.48	-0.748
416	EHLA_1684	EHL_1684_pantothenate_kinase/glucokinase	0.654416377858095	0.23588396002496	0.438562632344418	0.924	0.907	0.926	FALSE	FALSE	FALSE	FALSE	0.547	1.5	0.958	0.684	0.137	-0.821
417	EHLA_1692	EHL_1692_phosphoribosylformylglycinamidine_synthase	0.00120104403749826	0.0598623650454475	0.0289357113375787	0.486	0.865	0.857	FALSE	FALSE	FALSE	FALSE	-1.07	-0.485	0.588	-0.519	0.553	-0.0341
418	EHLA_1695	EHL_1695_S-ribosylhomocysteine_lyase	0.157947699566277	0.0949093971722037	0.747590272933057	0.887	0.881	0.936	FALSE	FALSE	FALSE	FALSE	-1.57	-1.91	-0.337	-1.16	0.411	0.748
419	EHLA_1697	EHL_1697_4Fe-4S_ferredoxin,_iron-sulphur_binding,_conserved_site	0.00153085822902631	0.37099426501464	0.00578810113101946	0.524	0.917	0.774	FALSE	FALSE	FALSE	FALSE	1.42	0.291	-1.13	0.571	-0.852	0.281
420	EHLA_1703	EHL_1703_cysteine_synthase	0.637352623406486	0.865058270458647	0.524400259248468	0.923	0.935	0.929	FALSE	FALSE	FALSE	FALSE	0.212	-0.0761	-0.289	0.0455	-0.167	0.122
421	EHLA_1704	EHL_1704_Cys/Met_metabolism,_pyridoxal_phosphate-dependent_enzyme	0.00112953054273534	0.00298336798861599	0.493503800251752	0.476	0.656	0.928	FALSE	FALSE	FALSE	FALSE	-1.18	-1.01	0.174	-0.73	0.452	0.278
422	EHLA_1711	EHL_1711_C2.B:_Phosphomannomutase_and_Phosphatase_Like	0.0345643694092419	0.181307556549646	0.00375531565506167	0.826	0.9	0.742	FALSE	FALSE	FALSE	FALSE	-2.64	1.52	4.16	-0.371	2.27	-1.89
423	EHLA_1715	EHL_1715_Restriction_alleviation_protein_Lar	0.244168758801366	0.00943728868380768	0.00157067901434483	0.899	0.765	0.658	FALSE	FALSE	FALSE	FALSE	-0.448	1.2	1.65	0.251	0.7	-0.951
424	EHLA_1720	EHL_1720_Repressor_LexA	0.00254171872680435	0.265279013053905	0.0147934727467373	0.597	0.909	0.829	FALSE	FALSE	FALSE	FALSE	3.85	1.08	-2.77	1.64	-2.21	0.564
425	EHLA_1721	EHL_1721_Ribosomal_silencing_factor_RsfS_[rsfS].	0.318449401903142	0.115157148396688	0.0216673132228458	0.906	0.887	0.846	FALSE	FALSE	FALSE	FALSE	-0.443	0.734	1.18	0.0971	0.54	-0.637
426	EHLA_1725	EHL_1725_Obg_CgtA_exten:_Obg_family_GTPase_CgtA,_C-terminal_extension	0.21552314455727	0.608293677414327	0.0965799662932873	0.896	0.928	0.894	FALSE	FALSE	FALSE	FALSE	0.496	-0.197	-0.692	0.0996	-0.396	0.296
427	EHLA_1726	EHL_1726_Ribosomal_protein_L27,_conserved_site	0.908031365369427	0.0175992059794325	0.0211991828007925	0.931	0.807	0.845	FALSE	FALSE	FALSE	FALSE	0.0925	2.29	2.2	0.795	0.703	-1.5
428	EHLA_1728	EHL_1728_Ribosomal_protein_L21,_conserved_site	0.440397766188137	0.0822893852489607	0.276148717097746	0.914	0.876	0.918	FALSE	FALSE	FALSE	FALSE	-0.329	-0.803	-0.473	-0.377	-0.0481	0.425
429	EHLA_1738	EHL_1738_2-isopropylmalate_synthase	0.395448291080228	0.0105398959018169	0.0427620792899987	0.912	0.774	0.871	FALSE	FALSE	FALSE	FALSE	0.447	1.64	1.19	0.695	0.248	-0.943
430	EHLA_1741	EHL_1741_ATP-dependent_Clp_protease_ATP-binding_subunit_signature	0.42509562940873	0.302937098775887	0.0874597338762031	0.913	0.913	0.892	FALSE	FALSE	FALSE	FALSE	-0.353	0.462	0.816	0.0364	0.39	-0.426
431	EHLA_1759	EHL_1759_HSK-PSP:_phosphoserine_phosphatase/homoserine_phosphotransferase_bifunctional_protein	0.0109801255149879	0.0068998761388069	0.000113212886995042	0.752	0.74	0.258	FALSE	FALSE	FALSE	FALSE	2.21	-2.42	-4.63	-0.0696	-2.28	2.35
432	EHLA_1760	EHL_1760_NADPH-dependent_FMN_reductase	0.00343438118186956	0.0160050594656104	0.331426895873558	0.636	0.801	0.921	FALSE	FALSE	FALSE	FALSE	4.04	3.01	-1.03	2.35	-1.69	-0.66
433	EHLA_1762	EHL_1762_C2.B:_Phosphomannomutase_and_Phosphatase_Like	0.00281714144762662	0.886467773254421	0.00346876145804822	0.611	0.936	0.735	FALSE	FALSE	FALSE	FALSE	-4.38	-0.154	4.22	-1.51	2.87	-1.36
434	EHLA_1781	EHL_1781_NAD-dependent_protein_deacetylase_[cobB].	0.0878554699774825	0.827522268910921	0.124428620803104	0.867	0.934	0.9	FALSE	FALSE	FALSE	FALSE	1.45	0.169	-1.28	0.54	-0.912	0.372
435	EHLA_1784	EHL_1784_inorganic_diphosphatase	0.0334010943842491	0.316015891121407	0.175957970715032	0.824	0.914	0.908	FALSE	FALSE	FALSE	FALSE	0.701	0.294	-0.408	0.332	-0.37	0.0379
436	EHLA_1786	EHL_1786_SEC-C_motif	0.425680317807347	0.37403205251963	0.921340037894219	0.913	0.917	0.94	FALSE	FALSE	FALSE	FALSE	-0.48	-0.539	-0.0584	-0.34	0.141	0.199
437	EHLA_1787	EHL_1787_consensus_disorder_prediction	0.117162636620376	0.00203247130413947	0.0273048878262527	0.877	0.608	0.855	FALSE	FALSE	FALSE	FALSE	-0.491	-1.24	-0.75	-0.577	-0.0866	0.664
438	EHLA_1796	EHL_1796_yajC:_preprotein_translocase,_YajC_subunit	0.448750100754321	0.0665044853383133	0.223230840471655	0.915	0.869	0.913	FALSE	FALSE	FALSE	FALSE	-0.433	-1.15	-0.717	-0.527	-0.0946	0.622
439	EHLA_1798	EHL_1798_chorismate_synthase	0.684814907829429	0.032338769996113	0.0629295512204762	0.925	0.839	0.883	FALSE	FALSE	FALSE	FALSE	0.366	2.23	1.87	0.866	0.5	-1.37
440	EHLA_1803	EHL_1803_glucosamine-6-phosphate_deaminase	0.089255746841495	0.333087533429846	0.395371214516593	0.867	0.915	0.924	FALSE	FALSE	FALSE	FALSE	2.19	1.17	-1.02	1.12	-1.07	-0.0499
441	EHLA_1804	EHL_1804_Tryptophan-tRNA_ligase	0.1568351074232	0.839800482475519	0.213297541828914	0.886	0.935	0.912	FALSE	FALSE	FALSE	FALSE	0.656	0.0879	-0.568	0.248	-0.408	0.16
442	EHLA_1805	EHL_1805_small_GTP:_small_GTP-binding_protein_domain	0.752369411060949	0.0142116867277752	0.0236346976266517	0.927	0.794	0.849	FALSE	FALSE	FALSE	FALSE	-0.149	-1.41	-1.27	-0.521	-0.372	0.893
443	EHLA_1806	EHL_1806_anthranilate_phosphoribosyltransferase	0.84719748175235	0.00669048477323665	0.00499170804618921	0.93	0.738	0.764	FALSE	FALSE	FALSE	FALSE	-0.122	2.2	2.32	0.692	0.814	-1.51
444	EHLA_1810	EHL_1810_DnaJ_domain	0.186221212610939	0.794676160957315	0.273628168869859	0.891	0.933	0.917	FALSE	FALSE	FALSE	FALSE	-0.34	-0.0634	0.277	-0.135	0.206	-0.0711
445	EHLA_1811	EHL_1811_consensus_disorder_prediction	0.0389318321197191	0.00280441418181171	0.000138110585015692	0.832	0.649	0.288	FALSE	FALSE	FALSE	FALSE	-0.852	1.46	2.31	0.202	1.05	-1.26
446	EHLA_1812	EHL_1812_Protein_GrpE_[grpE].	0.116465046736864	0.00289971322977776	0.0412049344910205	0.877	0.653	0.87	FALSE	FALSE	FALSE	FALSE	1.29	3.06	1.77	1.45	0.162	-1.61
447	EHLA_1813	EHL_1813_GAF_domain-like	0.00589553702859775	0.130773049294947	0.0796071666680956	0.696	0.891	0.889	FALSE	FALSE	FALSE	FALSE	3.02	1.38	-1.64	1.46	-1.55	0.0877
448	EHLA_1815	EHL_1815_RIBOSOMAL_S20_30S_RRNA-BINDING_RNA-BINDING_RIBONUCLEOPROTEIN_S20P_SUBUNIT_CHLOROPLAST_DIRECT	0.203109531300744	0.0394355396816342	0.319086726461657	0.894	0.848	0.92	FALSE	FALSE	FALSE	FALSE	-0.984	-1.74	-0.755	-0.908	0.0764	0.831
449	EHLA_1824	EHL_1824_acetylglutamate_kinase	0.0742205244003149	0.0807837887638904	0.958234094474773	0.86	0.876	0.94	FALSE	FALSE	FALSE	FALSE	0.768	0.747	-0.0203	0.505	-0.263	-0.242
450	EHLA_1825	EHL_1825_glutamate_N-acetyltransferase/amino-acid_N-acetyltransferase	0.00300420840698711	0.00347122485242679	0.921181584515684	0.619	0.673	0.94	FALSE	FALSE	FALSE	FALSE	2.34	2.29	-0.0577	1.54	-0.801	-0.743
451	EHLA_1826	EHL_1826_N-acetyl-gamma-glutamyl-phosphate_reductase	0.334739309132139	7.42827e+09	0.000220115392368194	0.907	0.108	0.368	FALSE	FALSE	FALSE	FALSE	0.364	2.57	2.21	0.979	0.615	-1.59
452	EHLA_1827	EHL_1827_Argininosuccinate_synthase	0.0573599626899847	0.654324225780264	0.118570626039178	0.85	0.929	0.899	FALSE	FALSE	FALSE	FALSE	0.695	0.146	-0.549	0.281	-0.415	0.134
453	EHLA_1838	EHL_1838_adenosinetriphosphatase	0.0486274255847121	0.0018136068187276	0.0581175820549182	0.842	0.593	0.88	FALSE	FALSE	FALSE	FALSE	-0.851	-1.66	-0.809	-0.837	0.0138	0.823
454	EHLA_1840	EHL_1840_Bacterial_extracellular_solute-binding_proteins,_family_3	0.00166591961086263	0.681585804465967	0.000952391358378001	0.537	0.93	0.597	FALSE	FALSE	FALSE	FALSE	-1.68	0.156	1.83	-0.507	1.17	-0.663
455	EHLA_1842	EHL_1842_argininosuccinate_lyase	0.768459046820236	0.553573391137994	0.761907905620609	0.927	0.926	0.936	FALSE	FALSE	FALSE	FALSE	0.0782	0.159	0.0805	0.079	0.000765	-0.0797
456	EHLA_1859	EHL_1859_Acyl-CoA_dehydrogenase/oxidase_C-terminal	0.00024262714847667	0.025813350601578	0.00863533019637203	0.218	0.828	0.8	FALSE	FALSE	FALSE	FALSE	3.54	1.56	-1.97	1.7	-1.84	0.136
457	EHLA_1862	EHL_1862_16S_rRNA_(cytosine1402-N4)-methyltransferase	0.30121484300704	0.0335342766713866	0.186095759064151	0.905	0.841	0.909	FALSE	FALSE	FALSE	FALSE	-0.92	-2.12	-1.2	-1.01	-0.0943	1.11
458	EHLA_1865	EHL_1865_Aspartate-semialdehyde_dehydrogenase	0.0123493041275062	0.0615394566857607	0.000613186327697396	0.761	0.866	0.535	FALSE	FALSE	FALSE	FALSE	-0.791	0.537	1.33	-0.0847	0.706	-0.622
459	EHLA_1866	EHL_1866_D-isomer_specific_2-hydroxyacid_dehydrogenases_NAD-binding_signature.	0.0114108214917687	0.00620246567558159	0.000107827283666738	0.755	0.731	0.253	FALSE	FALSE	FALSE	FALSE	-0.91	1.02	1.93	0.038	0.948	-0.986
460	EHLA_1867	EHL_1867_acetolactate_synthase	0.955629558308724	0.0270727643260717	0.0247344066379098	0.933	0.831	0.851	FALSE	FALSE	FALSE	FALSE	-0.0325	1.52	1.55	0.495	0.527	-1.02
461	EHLA_1868	EHL_1868_dihydroxy-acid_dehydratase	0.0179132582276812	0.0252209238239196	0.000414162311555021	0.787	0.827	0.474	FALSE	FALSE	FALSE	FALSE	-0.91	0.843	1.75	-0.0225	0.888	-0.865
462	EHLA_1869	EHL_1869_3-isopropylmalate_dehydrogenase	8.47452e+09	0.43316370091111	3.79426e+09	0.109	0.921	0.142	FALSE	FALSE	FALSE	FALSE	-1.49	0.173	1.67	-0.441	1.05	-0.614
463	EHLA_1873	EHL_1873_Adrenodoxin_reductase_family_signature	0.832554486257396	0.944587843980449	0.779062657955441	0.929	0.937	0.937	FALSE	FALSE	FALSE	FALSE	0.054	-0.0177	-0.0717	0.0121	-0.0419	0.0298
464	EHLA_1874	EHL_1874_Cytochrome-c3_hydrogenase,_gamma_subunit	0.00102169981123616	0.0217204587263065	4.46454e+09	0.46	0.819	0.16	FALSE	FALSE	FALSE	FALSE	1.59	-0.906	-2.49	0.227	-1.36	1.13
465	EHLA_1875	EHL_1875_Glutamine-tRNA_ligase	0.792461917777226	0.871115897270234	0.91932535284944	0.928	0.935	0.94	FALSE	FALSE	FALSE	FALSE	-0.0734	-0.0452	0.0282	-0.0395	0.0339	0.00567
466	EHLA_1878	EHL_1878_Phosphoenolpyruvate-dependent_sugar_phosphotransferase_system,_EIIA_2	0.0629616822171526	0.523267210602892	0.021960588360006	0.854	0.925	0.846	FALSE	FALSE	FALSE	FALSE	-1.03	0.319	1.34	-0.236	0.79	-0.554
467	EHLA_1879	EHL_1879_protein-Npi-phosphohistidine-sugar_phosphotransferase	0.0086165035050515	0.371619118629602	0.00220260745559135	0.732	0.917	0.694	FALSE	FALSE	FALSE	FALSE	-2.39	0.661	3.05	-0.577	1.82	-1.24
468	EHLA_1882	EHL_1882_Glucitol_operon_activator_protein_(GutM)	4.2709e+09	0.00895250715636946	0.00206296447818788	0.0594	0.761	0.687	FALSE	FALSE	FALSE	FALSE	-3.65	-1.59	2.06	-1.75	1.9	-0.159
469	EHLA_1884	EHL_1884_shikimate_kinase	0.945558214512867	0.333000351697257	0.365339038660576	0.932	0.915	0.923	FALSE	FALSE	FALSE	FALSE	-0.0456	-0.667	-0.621	-0.237	-0.192	0.429
470	EHLA_1896	EHL_1896_23S_rRNA_(guanosine2251-2-O)-methyltransferase	0.0115598778409214	0.402188859693836	0.0460819217611379	0.756	0.919	0.873	FALSE	FALSE	FALSE	FALSE	0.845	0.231	-0.614	0.359	-0.486	0.128
471	EHLA_1898	EHL_1898_Cysteine-tRNA_ligase	0.841982554903335	0.834731428861858	0.684449228645291	0.93	0.935	0.934	FALSE	FALSE	FALSE	FALSE	-0.0546	0.0571	0.112	0.000849	0.0554	-0.0563
472	EHLA_1973	EHL_1973_CRISPR-associated_protein_Cas7,_subtype_I-B/I-C	0.930772595163569	0.00178920791542112	0.00202107048871268	0.932	0.591	0.685	FALSE	FALSE	FALSE	FALSE	-0.0807	-4.07	-3.99	-1.38	-1.3	2.69
473	EHLA_1977	EHL_1977_Peptidase_M20	0.777008530832571	0.0377797391472504	0.0600507253546327	0.928	0.846	0.881	FALSE	FALSE	FALSE	FALSE	0.134	1.13	0.997	0.422	0.288	-0.709
474	EHLA_1979	EHL_1979_Regulator_of_K+_conductance,_C-terminal	0.0518387811219427	0.121719486758481	0.599831817776588	0.845	0.889	0.932	FALSE	FALSE	FALSE	FALSE	-1.24	-0.943	0.298	-0.728	0.513	0.215
475	EHLA_1982	EHL_1982_GroEL-like_equatorial_domain	0.0697782307135414	0.0310110406991918	0.00144683844170136	0.858	0.837	0.649	FALSE	FALSE	FALSE	FALSE	-0.52	0.648	1.17	0.0427	0.563	-0.605
476	EHLA_1983	EHL_1983_Chaperonin_10_Kd_subunit	0.762664761972181	0.129383032678046	0.079768529686803	0.927	0.89	0.889	FALSE	FALSE	FALSE	FALSE	0.143	-0.774	-0.917	-0.21	-0.354	0.564
477	EHLA_1987	EHL_1987_Glycoside_hydrolase/deacetylase,_beta/alpha-barrel	0.548432569886717	0.996768504314167	0.551044537281816	0.92	0.938	0.93	FALSE	FALSE	FALSE	FALSE	-0.248	-0.00166	0.247	-0.0833	0.165	-0.0816
478	EHLA_1988	EHL_1988_Ribosomal_protein_L2_domain_2	0.69128083834633	0.00147668118275992	0.00258719293988629	0.925	0.564	0.709	FALSE	FALSE	FALSE	FALSE	0.233	2.64	2.4	0.957	0.724	-1.68
479	EHLA_1995	EHL_1995_Metallo-beta-lactamase_superfamily	0.845439049565746	0.920948220176583	0.769031114439325	0.93	0.937	0.936	FALSE	FALSE	FALSE	FALSE	0.117	-0.0595	-0.176	0.0191	-0.0978	0.0786
480	EHLA_2001	EHL_2001_tRNA_sulfurtransferase	0.41615273134004	0.136922369912571	0.45107876631368	0.913	0.892	0.927	FALSE	FALSE	FALSE	FALSE	0.255	0.491	0.236	0.249	-0.00645	-0.242
481	EHLA_2013	EHL_2013_5-Nucleotidase,_C-terminal	0.020461430228563	0.274669272736391	0.0035309520878847	0.796	0.91	0.737	FALSE	FALSE	FALSE	FALSE	3.59	-1.47	-5.06	0.706	-2.88	2.17
482	EHLA_2023	EHL_2023_Terpenoid_cyclases/protein_prenyltransferase_alpha-alpha_toroid	0.612855729328307	0.403315729077122	0.73150281028628	0.922	0.919	0.935	FALSE	FALSE	FALSE	FALSE	-0.35	-0.586	-0.236	-0.312	0.0379	0.274
483	EHLA_2082	EHL_2082_Conserved_carboxylase_domain	3.565e+09	0.034573557219878	0.000522798607311579	0.0502	0.842	0.511	FALSE	FALSE	FALSE	FALSE	-2.38	-0.751	1.63	-1.04	1.34	-0.293
484	EHLA_2083	EHL_2083_Na_pump_decarbB:_sodium_ion-translocating_decarboxylase,_beta_subunit	0.673509494161931	0.0016536785336281	0.000931789795077627	0.924	0.58	0.594	FALSE	FALSE	FALSE	FALSE	-0.28	2.93	3.21	0.883	1.16	-2.05
485	EHLA_2084	EHL_2084_biotinyl_domain	0.345028291740103	0.647770059486551	0.177091174530199	0.908	0.929	0.908	FALSE	FALSE	FALSE	FALSE	1.58	-0.748	-2.33	0.277	-1.3	1.02
486	EHLA_2086	EHL_2086_Acetyl-coenzyme_A_(CoA)_carboxyltransferase_C-terminal_domain_profile.	0.00199356564930256	0.322674916086113	0.00907532019428308	0.563	0.914	0.803	FALSE	FALSE	FALSE	FALSE	-1.67	-0.397	1.28	-0.69	0.983	-0.293
487	EHLA_2104	EHL_2104_phosphoribosylamine-glycine_ligase	0.000764254702224894	0.15041366025228	0.00674777997611035	0.411	0.895	0.785	FALSE	FALSE	FALSE	FALSE	-1.23	-0.378	0.854	-0.536	0.695	-0.159
488	EHLA_2105	EHL_2105_phosphoribosylglycinamide_formyltransferase	0.385867580870377	0.525493225953207	0.806734001338842	0.911	0.925	0.937	FALSE	FALSE	FALSE	FALSE	0.41	0.297	-0.113	0.236	-0.174	-0.0613
489	EHLA_2106	EHL_2106_phosphoribosylformylglycinamidine_cyclo-ligase	0.00738557655099622	0.0626054995511625	0.205888138860529	0.718	0.867	0.912	FALSE	FALSE	FALSE	FALSE	-1.12	-0.683	0.436	-0.6	0.518	0.0823
490	EHLA_2107	EHL_2107_purE:_phosphoribosylaminoimidazole_carboxylase,_catalytic_subunit	0.631734092603935	0.61806487585281	0.338610468212574	0.923	0.928	0.921	FALSE	FALSE	FALSE	FALSE	0.682	-0.71	-1.39	-0.0093	-0.691	0.701
491	EHLA_2108	EHL_2108_Orotidine-5-phosphate_decarboxylase	0.581564004683626	0.0053765705800309	0.0127345476643621	0.921	0.718	0.821	FALSE	FALSE	FALSE	FALSE	-0.226	-1.47	-1.25	-0.566	-0.34	0.907
492	EHLA_2109	EHL_2109_dihydroorotase	0.0178348098630425	0.451538177156215	0.062026153920125	0.787	0.922	0.882	FALSE	FALSE	FALSE	FALSE	-1.06	-0.284	0.775	-0.448	0.612	-0.164
493	EHLA_2110	EHL_2110_Thermophilic_metalloprotease_(M29)	0.151016591420057	0.407128411465163	0.497990096171184	0.885	0.919	0.929	FALSE	FALSE	FALSE	FALSE	-0.867	-0.479	0.389	-0.449	0.419	0.0301
494	EHLA_2114	EHL_2114_orotate_phosphoribosyltransferase	0.0348617878355292	0.00828346690563946	0.380480947143407	0.826	0.755	0.924	FALSE	FALSE	FALSE	FALSE	-0.85	-1.16	-0.313	-0.671	0.179	0.492
495	EHLA_2115	EHL_2115_dihydroorotate_dehydrogenase_(NAD+)	0.122573333549242	0.00462790489059644	0.000471876531566819	0.878	0.703	0.495	FALSE	FALSE	FALSE	FALSE	0.515	-1.15	-1.66	-0.212	-0.726	0.938
496	EHLA_2116	EHL_2116_Dihydroorotate_dehydrogenase_electron_transfer_subunit	0.360692870952903	0.434359606436752	0.887435834866189	0.909	0.921	0.939	FALSE	FALSE	FALSE	FALSE	0.522	0.443	-0.0787	0.321	-0.2	-0.121
497	EHLA_2120	EHL_2120_phosphoenolpyruvate-protein_phosphotransferase	0.977675344532612	0.0435339478314761	0.0415890652131556	0.933	0.852	0.87	FALSE	FALSE	FALSE	FALSE	-0.00868	0.716	0.725	0.236	0.245	-0.48
498	EHLA_2121	EHL_2121_PTS_HPr_component_phosphorylation_site	0.0359415582940528	0.013818910389113	0.558288889633082	0.828	0.792	0.931	FALSE	FALSE	FALSE	FALSE	1.57	1.95	0.382	1.17	-0.395	-0.777
499	EHLA_2123	EHL_2123_30S_ribosomal_protein_S15_[rpsO].	0.00469177187105969	0.986923881254764	0.00480849614159812	0.672	0.938	0.761	FALSE	FALSE	FALSE	FALSE	1.64	0.00724	-1.63	0.549	-1.09	0.542
500	EHLA_2126	EHL_2126_3-dehydroquinate_synthase	0.248152848659896	0.229758687010433	0.0338291125862357	0.9	0.906	0.863	FALSE	FALSE	FALSE	FALSE	0.491	-0.513	-1	-0.00715	-0.499	0.506
501	EHLA_2127	EHL_2127_Cell_division_protein_SepF_[sepF].	0.0907155186978932	0.755574796344805	0.148739984321128	0.868	0.932	0.905	FALSE	FALSE	FALSE	FALSE	2.36	0.396	-1.96	0.917	-1.44	0.521
502	EHLA_2128	EHL_2128_Alanine_racemase,_N-terminal	0.0132801729728019	0.148663990028878	0.159916016530065	0.766	0.894	0.906	FALSE	FALSE	FALSE	FALSE	1.28	0.648	-0.628	0.641	-0.635	-0.00659
503	EHLA_2131	EHL_2131_Hypothetical_protein	0.206772795123656	0.0845286211691813	0.00989213270550105	0.894	0.877	0.808	FALSE	FALSE	FALSE	FALSE	0.446	-0.639	-1.08	-0.064	-0.51	0.575
504	EHLA_2136	EHL_2136_adenosinetriphosphatase	0.120174005846386	0.691265417631582	0.221875296634731	0.878	0.931	0.913	FALSE	FALSE	FALSE	FALSE	0.698	0.166	-0.533	0.288	-0.41	0.122
505	EHLA_2138	EHL_2138_Penicillin_binding_protein_transpeptidase_domain	0.121575372109539	0.0269977039122752	0.365712949383738	0.878	0.83	0.923	FALSE	FALSE	FALSE	FALSE	-1.1	-1.71	-0.609	-0.935	0.163	0.772
506	EHLA_2140	EHL_2140_mreC:_rod_shape-determining_protein_MreC	0.678773787341747	0.0486754688925207	0.0956402176040003	0.924	0.857	0.894	FALSE	FALSE	FALSE	FALSE	-0.29	-1.56	-1.27	-0.616	-0.326	0.942
507	EHLA_2141	EHL_2141_MreB/Mbl_protein	0.611844030289194	0.124444381161106	0.269977137688391	0.922	0.889	0.917	FALSE	FALSE	FALSE	FALSE	0.132	0.428	0.296	0.187	0.0547	-0.241
508	EHLA_2208	EHL_2208_Domain_of_unknown_function_(DUF4352)	0.332391420698277	0.0919964780341	0.01816006446839	0.907	0.88	0.838	FALSE	FALSE	FALSE	FALSE	0.26	-0.481	-0.741	-0.0737	-0.334	0.407
509	EHLA_2209	EHL_2209_Hypothetical_protein	0.00475190049374716	0.00208164961811936	0.57470808186146	0.673	0.611	0.931	FALSE	FALSE	FALSE	FALSE	2.19	2.53	0.335	1.57	-0.619	-0.954
510	EHLA_2218	EHL_2218_RNA_polymerase_sigma_factor,_region_3/4	0.0822715938857976	0.00442880572475127	0.0936184396572772	0.864	0.699	0.893	FALSE	FALSE	FALSE	FALSE	1.66	3.25	1.59	1.64	-0.0231	-1.61
511	EHLA_2219	EHL_2219_Oxidoreductase_family,_NAD-binding_Rossmann_fold	0.0979040113825581	0.0121263791450874	0.000875875433525077	0.871	0.783	0.586	FALSE	FALSE	FALSE	FALSE	1.36	-2.32	-3.68	-0.322	-1.68	2
512	EHLA_2221	EHL_2221_consensus_disorder_prediction	0.00854143329923497	0.0138474246186606	0.759348662612775	0.731	0.792	0.936	FALSE	FALSE	FALSE	FALSE	-1.65	-1.49	0.152	-1.05	0.599	0.447
513	EHLA_2224	EHL_2224_Toxic_anion_resistance	0.105785235421571	0.0844837531211074	0.00508999661790243	0.873	0.877	0.765	FALSE	FALSE	FALSE	FALSE	-0.41	0.443	0.853	0.0109	0.421	-0.432
514	EHLA_2254	EHL_2254_Aspartate-tRNA_ligase	0.645333126858757	0.212639372573908	0.407379701133232	0.923	0.904	0.925	FALSE	FALSE	FALSE	FALSE	-0.172	-0.486	-0.314	-0.219	-0.0474	0.267
515	EHLA_2257	EHL_2257_hydroxyacylglutathione_hydrolase	0.00716301612323349	0.0429918735311213	0.280078077378724	0.715	0.852	0.918	FALSE	FALSE	FALSE	FALSE	0.99	0.667	-0.323	0.552	-0.437	-0.115
516	EHLA_2258	EHL_2258_HD/PDEase_domain	0.0294699451025125	0.638662684084336	0.0637338626127394	0.817	0.929	0.883	FALSE	FALSE	FALSE	FALSE	-0.558	-0.104	0.455	-0.221	0.338	-0.117
517	EHLA_2260	EHL_2260_aspartate_carbamoyltransferase	0.0006280843140295	4.9034e+09	0.0465588508972022	0.377	0.0722	0.874	FALSE	FALSE	FALSE	FALSE	-1.4	-2.01	-0.612	-1.13	0.261	0.873
518	EHLA_2262	EHL_2262_isocitrate_dehydrogenase_(NADP+)	0.00285412252034338	0.1674963213635	0.0276986877747654	0.612	0.898	0.855	FALSE	FALSE	FALSE	FALSE	-1.15	-0.417	0.735	-0.523	0.629	-0.106
519	EHLA_2269	EHL_2269_4-hydroxy-tetrahydrodipicolinate_reductase	0.102349106983998	0.450766223404489	0.325638757594184	0.872	0.921	0.921	FALSE	FALSE	FALSE	FALSE	1.99	0.857	-1.13	0.949	-1.04	0.0915
520	EHLA_2270	EHL_2270_Dihydrodipicolinate_synthase_signature	0.950891687530748	0.834869863213609	0.883090992669854	0.932	0.935	0.939	FALSE	FALSE	FALSE	FALSE	0.0235	0.0795	0.0561	0.0343	0.0109	-0.0452
521	EHLA_2272	EHL_2272_Histidine-tRNA_ligase	0.192148287356723	0.827263012597852	0.265296589696628	0.892	0.934	0.917	FALSE	FALSE	FALSE	FALSE	0.388	0.0615	-0.326	0.15	-0.238	0.0883
522	EHLA_2274	EHL_2274_Elongation_Factor_G,_domain_II	0.192682237011678	0.835714499143575	0.140010176795138	0.892	0.935	0.903	FALSE	FALSE	FALSE	FALSE	-0.564	0.0851	0.649	-0.16	0.404	-0.245
523	EHLA_2283	EHL_2283_galactokinase	8.07958e+09	0.0071134843978458	0.00650255466717222	0.105	0.743	0.782	FALSE	FALSE	FALSE	FALSE	3.9	1.93	-1.96	1.94	-1.95	0.011
524	EHLA_2291	EHL_2291_Glucose-6-phosphate_isomerase	0.0673894359006773	0.0296120378991597	0.616914181141536	0.856	0.835	0.932	FALSE	FALSE	FALSE	FALSE	0.46	0.574	0.114	0.345	-0.115	-0.229
525	EHLA_2298	EHL_2298_acetolactate_synthase	0.481742087700231	0.383791907753392	0.134977360079524	0.916	0.918	0.902	FALSE	FALSE	FALSE	FALSE	-0.191	0.239	0.43	0.0158	0.207	-0.223
526	EHLA_2299	EHL_2299_Aconitase/3-isopropylmalate_dehydratase_large_subunit,_alpha/beta/alpha,_subdomain_1/3	0.435208411607776	0.0456730367804962	0.012622429549276	0.914	0.854	0.821	FALSE	FALSE	FALSE	FALSE	-0.277	0.794	1.07	0.172	0.449	-0.621
527	EHLA_2301	EHL_2301_fructose-bisphosphatase	0.000771864895590715	0.192520846482913	0.00534234007559955	0.412	0.901	0.769	FALSE	FALSE	FALSE	FALSE	1.63	0.447	-1.18	0.691	-0.935	0.244
528	EHLA_2302	EHL_2302_clpX:_ATP-dependent_Clp_protease,_ATP-binding_subunit_ClpX	0.000371400359532015	0.0896432479922893	0.00463686223097317	0.287	0.879	0.758	FALSE	FALSE	FALSE	FALSE	-2.92	-0.973	1.94	-1.3	1.62	-0.324
529	EHLA_2303	EHL_2303_2-C-methyl-D-erythritol_4-phosphate_cytidylyltransferase	0.919088836633549	0.532991555330875	0.599604433687218	0.932	0.925	0.932	FALSE	FALSE	FALSE	FALSE	-0.103	-0.638	-0.535	-0.247	-0.144	0.391
530	EHLA_2311	EHL_2311_Ribonuclease_H-like_domain	0.728767231492845	0.0032191246282572	0.00195510409830119	0.926	0.665	0.682	FALSE	FALSE	FALSE	FALSE	0.118	-1.35	-1.47	-0.41	-0.529	0.939
531	EHLA_2313	EHL_2313_secA:_preprotein_translocase,_SecA_subunit	0.361080598394123	0.000434847524240992	0.000145241454885599	0.909	0.363	0.297	FALSE	FALSE	FALSE	FALSE	-0.268	1.56	1.83	0.431	0.7	-1.13
532	EHLA_2314	EHL_2314_Sigma_54_modulation/S30EA_ribosomal_protein_C_terminus	0.0431409913312372	0.179864232169234	0.383374688764374	0.837	0.9	0.924	FALSE	FALSE	FALSE	FALSE	1.09	0.669	-0.42	0.586	-0.503	-0.0829
533	EHLA_2319	EHL_2319_Invasin/intimin_cell-adhesion_fragments	0.069484601687059	0.00277132685819636	0.0661371604027579	0.858	0.647	0.884	FALSE	FALSE	FALSE	FALSE	2	4.03	2.03	2.01	0.01	-2.02
534	EHLA_2411	EHL_2411_CRISPR_type_III-associated_RAMP_protein	0.00299574644841383	0.660123594525565	0.00578048205083525	0.619	0.93	0.774	FALSE	FALSE	FALSE	FALSE	4.8	0.528	-4.27	1.78	-3.02	1.25
535	EHLA_2414	EHL_2414_RAMP_I_III	0.0547210690419111	0.251607520800409	0.00801983309598902	0.848	0.908	0.795	FALSE	FALSE	FALSE	FALSE	0.793	-0.438	-1.23	0.119	-0.675	0.556
536	EHLA_2420	EHL_2420_Prokaryotic_membrane_lipoprotein_lipid_attachment_site_profile.	0.106541958218118	0.0378463202229031	0.528690945782991	0.874	0.846	0.93	FALSE	FALSE	FALSE	FALSE	0.954	1.3	0.346	0.751	-0.202	-0.549
537	EHLA_2421	EHL_2421_Sigma_factor_regulator_C-terminal_domain	0.104543165578467	0.785630114039843	0.16044776102124	0.873	0.933	0.906	FALSE	FALSE	FALSE	FALSE	-1.12	-0.173	0.95	-0.432	0.691	-0.259
538	EHLA_2424	EHL_2424_Hypothetical_protein	0.182102995416391	0.0953157262946689	0.681197898468786	0.891	0.881	0.934	FALSE	FALSE	FALSE	FALSE	-1.15	-1.48	-0.335	-0.876	0.27	0.605
539	EHLA_2428	EHL_2428_NAD+_synthase_(glutamine-hydrolysing)	0.220684352568469	0.0180182847609814	0.00253149948494373	0.896	0.808	0.707	FALSE	FALSE	FALSE	FALSE	-0.476	1.06	1.53	0.193	0.669	-0.863
540	EHLA_2429	EHL_2429_sigma70-ECF:_RNA_polymerase_sigma_factor,_sigma-70_family	0.0331090150270155	0.175815479911689	0.313890386909748	0.824	0.899	0.92	FALSE	FALSE	FALSE	FALSE	0.686	0.398	-0.288	0.361	-0.325	-0.0366
541	EHLA_2432	EHL_2432_threonine_synthase	0.0442931652627741	0.0367136857176512	0.00114025469462724	0.838	0.845	0.62	FALSE	FALSE	FALSE	FALSE	-0.562	0.59	1.15	0.00937	0.571	-0.581
542	EHLA_2439	EHL_2439_DNA_ligase_(NAD+)	0.790647951072565	0.103746702691357	0.157659302948018	0.928	0.884	0.906	FALSE	FALSE	FALSE	FALSE	-0.205	-1.37	-1.16	-0.523	-0.319	0.842
543	EHLA_2441	EHL_2441_Thioesterase_superfamily	0.0224532884312816	0.601922955906915	0.0529079438074138	0.802	0.928	0.877	FALSE	FALSE	FALSE	FALSE	0.874	0.169	-0.705	0.348	-0.526	0.178
544	EHLA_2448	EHL_2448_Ribosomal_protein_S1_signature	0.0280241834973582	0.22880463359272	0.00390514003193609	0.815	0.906	0.745	FALSE	FALSE	FALSE	FALSE	-1.45	0.709	2.16	-0.247	1.2	-0.956
545	EHLA_2452	EHL_2452_Ribulose-5-phosphate_reductase_[tarJ].	0.115424419994517	0.000992227472613496	0.0119573256386567	0.876	0.503	0.818	FALSE	FALSE	FALSE	FALSE	-0.544	-1.54	-0.991	-0.693	-0.149	0.842
546	EHLA_2453	EHL_2453_2-C-methyl-D-erythritol_4-phosphate_cytidylyltransferase/D-ribitol-5-phosphate_cytidylyltransferase	0.983987108322569	0.122074289224933	0.126001940899674	0.933	0.889	0.901	FALSE	FALSE	FALSE	FALSE	-0.00875	-0.728	-0.719	-0.246	-0.237	0.483
547	EHLA_2459	EHL_2459_Aspartyl/glutamyl-tRNA_amidotransferase_subunit_B-related	8.04729e+09	0.00177795509953397	0.0289031308716676	0.105	0.59	0.857	FALSE	FALSE	FALSE	FALSE	-2.3	-1.45	0.848	-1.25	1.05	0.202
548	EHLA_2460	EHL_2460_Leucine-tRNA_ligase	0.0623805832944182	0.646099482491816	0.130991653577359	0.853	0.929	0.902	FALSE	FALSE	FALSE	FALSE	-0.567	-0.125	0.441	-0.231	0.336	-0.105
549	EHLA_2463	EHL_2463_Penicillin_binding_protein_transpeptidase_domain	0.622041682579617	0.000114769494282456	0.000199451773393902	0.922	0.153	0.351	FALSE	FALSE	FALSE	FALSE	-0.198	-2.64	-2.44	-0.946	-0.747	1.69
550	EHLA_2479	EHL_2479_Tetratricopeptide_repeat	0.458886792101644	0.0667254621603532	0.0195706179553609	0.915	0.869	0.841	FALSE	FALSE	FALSE	FALSE	0.253	-0.687	-0.94	-0.145	-0.398	0.543
551	EHLA_2482	EHL_2482_Valine-tRNA_ligase	0.436986995752758	0.00319023031023953	0.00105453995988016	0.914	0.664	0.61	FALSE	FALSE	FALSE	FALSE	-0.255	1.28	1.54	0.342	0.598	-0.94
552	EHLA_2490	EHL_2490_Peptidase_M20	0.0212927410319372	0.0118328181159109	0.00026713320373512	0.799	0.782	0.401	FALSE	FALSE	FALSE	FALSE	1.09	-1.24	-2.33	-0.0487	-1.14	1.19
553	EHLA_2494	EHL_2494_Armadillo-like_helical	0.345255147265199	0.756069971622089	0.22151675415996	0.908	0.932	0.913	FALSE	FALSE	FALSE	FALSE	-0.364	0.117	0.48	-0.0823	0.281	-0.199
554	EHLA_2496	EHL_2496_consensus_disorder_prediction	0.0238972710671223	0.0296786643424164	0.893945877619022	0.805	0.835	0.939	FALSE	FALSE	FALSE	FALSE	-1.71	-1.62	0.085	-1.11	0.597	0.512
555	EHLA_2497	EHL_2497_phosphoribosylaminoimidazolesuccinocarboxamide_synthase	0.000406313141352913	0.000201170727271067	0.557165299510567	0.302	0.233	0.931	FALSE	FALSE	FALSE	FALSE	-1.89	-2.09	-0.203	-1.33	0.562	0.765
556	EHLA_2499	EHL_2499_Peptidase_M41,_FtsH_extracellular	0.273316836005142	0.173973912745878	0.0279056409698728	0.902	0.899	0.856	FALSE	FALSE	FALSE	FALSE	-0.46	0.583	1.04	0.041	0.501	-0.542
557	EHLA_2516	EHL_2516_DegV:_EDD_domain_protein,_DegV_family	0.313207702445967	0.0362720255410463	0.191864385437081	0.906	0.844	0.91	FALSE	FALSE	FALSE	FALSE	-0.934	-2.17	-1.24	-1.03	-0.101	1.14
558	EHLA_2520	EHL_2520_RmlC-like_jelly_roll_fold	0.50591087363594	0.628941605999667	0.264430753285296	0.918	0.929	0.917	FALSE	FALSE	FALSE	FALSE	-0.827	0.597	1.42	-0.0767	0.75	-0.673
559	EHLA_2528	EHL_2528_Hypothetical_protein	0.978465006897915	0.316144594955738	0.304467357173122	0.933	0.914	0.919	FALSE	FALSE	FALSE	FALSE	-0.0251	0.961	0.987	0.312	0.337	-0.649
560	EHLA_2614	EHL_2614_GMP_synthase_(glutamine-hydrolysing)	0.185042554633318	0.67993736647928	0.0966687059036601	0.891	0.93	0.894	FALSE	FALSE	FALSE	FALSE	0.35	-0.103	-0.453	0.0822	-0.268	0.186
561	EHLA_2616	EHL_2616_WHTH_GntR	0.00103643882265452	0.000567286372839398	0.644765461569052	0.462	0.409	0.933	FALSE	FALSE	FALSE	FALSE	-3.46	-3.8	-0.336	-2.42	1.04	1.38
562	EHLA_2617	EHL_2617_adenosinetriphosphatase	0.036655682523834	0.000530793544062738	0.0170754794888841	0.829	0.398	0.835	FALSE	FALSE	FALSE	FALSE	-1.12	-2.46	-1.34	-1.2	-0.0731	1.27
563	EHLA_2622	EHL_2622_adenosinetriphosphatase	0.252489625043473	0.830106823776792	0.183445961708897	0.9	0.934	0.909	FALSE	FALSE	FALSE	FALSE	-0.747	0.135	0.882	-0.204	0.543	-0.339
564	EHLA_2623	EHL_2623_UvrABC_system,_subunit_B	0.128763959570198	0.308579328413905	0.0234192447316007	0.88	0.913	0.849	FALSE	FALSE	FALSE	FALSE	-0.771	0.495	1.27	-0.0917	0.679	-0.587
565	EHLA_2639	EHL_2639_LPXTG_anchor:_LPXTG_cell_wall_anchor_domain	0.330848976528404	0.00227999168129601	0.0102319034640371	0.907	0.623	0.81	FALSE	FALSE	FALSE	FALSE	-0.89	-3.74	-2.85	-1.54	-0.653	2.2
566	EHLA_2644	EHL_2644_Nitrite/Sulfite_reductase_ferredoxin-like_half_domain	0.925696990650417	0.10754974184726	0.124691663293915	0.932	0.885	0.901	FALSE	FALSE	FALSE	FALSE	0.0656	1.23	1.17	0.432	0.367	-0.799
567	EHLA_2645	EHL_2645_Ribosomal_protein_S5_domain_2-type_fold	0.000105050019561534	0.0151592123155146	0.00456249729504869	0.127	0.798	0.757	FALSE	FALSE	FALSE	FALSE	-1.55	-0.685	0.865	-0.745	0.805	-0.0598
568	EHLA_2655	EHL_2655_Desulfoferrodoxin	0.120751030667569	0.0497336823032434	0.586136811277947	0.878	0.858	0.931	FALSE	FALSE	FALSE	FALSE	0.876	1.16	0.287	0.68	-0.196	-0.483
569	EHLA_2688	EHL_2688_Lanthionine_synthetase_C-like	0.00115661761158847	0.0107662033646884	0.153371300012706	0.48	0.775	0.905	FALSE	FALSE	FALSE	FALSE	-3.1	-2.09	1.01	-1.73	1.37	0.363
570	EHLA_2692	EHL_2692_adenosinetriphosphatase	0.726415346797871	9.14643e+09	6.35353e+09	0.926	0.129	0.198	FALSE	FALSE	FALSE	FALSE	0.241	-4.69	-4.93	-1.48	-1.72	3.21
571	EHLA_2745	EHL_2745_Ribosomal_protein_L7/L12,_C-terminal	0.0179983183927892	0.153267150315916	0.00180030273529704	0.788	0.895	0.673	FALSE	FALSE	FALSE	FALSE	-0.713	0.381	1.09	-0.111	0.603	-0.492
572	EHLA_2746	EHL_2746_Ribosomal_protein_L10P	0.11289794922781	0.454002816884052	0.351501341192793	0.876	0.922	0.922	FALSE	FALSE	FALSE	FALSE	0.607	0.269	-0.338	0.292	-0.315	0.023
573	EHLA_2747	EHL_2747_Peptidase_S1C	0.00303377656325258	6.45284e+09	0.0112262334508448	0.62	0.0949	0.815	FALSE	FALSE	FALSE	FALSE	-1.72	-3.06	-1.35	-1.59	0.123	1.47
574	EHLA_2749	EHL_2749_lytR_cpsA_psr:_cell_envelope-related_function_transcriptional_attenuator_common_domain	0.372684802971399	0.134787865979001	0.494446893985011	0.91	0.892	0.928	FALSE	FALSE	FALSE	FALSE	-0.58	-1.02	-0.44	-0.533	0.0467	0.486
575	EHLA_2750	EHL_2750_P-loop_containing_nucleoside_triphosphate_hydrolase	0.363105144859267	0.298659114513104	0.887088308873251	0.91	0.912	0.939	FALSE	FALSE	FALSE	FALSE	-0.391	-0.45	-0.0595	-0.28	0.11	0.17
576	EHLA_2751	EHL_2751_PHP_HisPPase_AMP	0.159034160490145	0.0029718498995317	0.0306174829229029	0.887	0.656	0.859	FALSE	FALSE	FALSE	FALSE	1.49	4	2.51	1.83	0.339	-2.17
577	EHLA_2753	EHL_2753_tRNA-specific_2-thiouridylase_MnmA_[mnmA].	0.714824339751826	0.46392760891336	0.706631203027574	0.926	0.922	0.935	FALSE	FALSE	FALSE	FALSE	0.454	0.923	0.468	0.459	0.0046	-0.464
578	EHLA_2756	EHL_2756_thioredoxin-disulfide_reductase	0.921833323462312	0.0159623049255119	0.0136496496312403	0.932	0.801	0.825	FALSE	FALSE	FALSE	FALSE	-0.0332	0.99	1.02	0.319	0.352	-0.671
579	EHLA_2757	EHL_2757_Thioredoxin_family_signature	0.108613124144273	0.339039879529424	0.455259533869887	0.874	0.915	0.927	FALSE	FALSE	FALSE	FALSE	-1.74	-0.981	0.758	-0.907	0.832	0.0745
580	EHLA_2758	EHL_2758_NADH:flavin_oxidoreductase_/_NADH_oxidase_family	0.325379617555695	0.771295273158649	0.214034215028442	0.907	0.933	0.912	FALSE	FALSE	FALSE	FALSE	0.251	-0.0721	-0.323	0.0596	-0.191	0.132
581	EHLA_2763	EHL_2763_Ribosomal_protein_L1,_3-layer_alpha/beta-sandwich	0.0262021166285886	0.57029006580153	0.0667357869712663	0.811	0.927	0.884	FALSE	FALSE	FALSE	FALSE	0.964	0.211	-0.753	0.392	-0.572	0.181
582	EHLA_2764	EHL_2764_Ribosomal_protein_L11/L12	0.250412637560549	0.201475646365635	0.0295950570863591	0.9	0.903	0.858	FALSE	FALSE	FALSE	FALSE	0.726	-0.815	-1.54	-0.0297	-0.755	0.785
583	EHLA_2765	EHL_2765_Ribosomal_protein_L2_domain_2	0.510840557999859	0.0233136456505203	0.0690676579556452	0.918	0.823	0.885	FALSE	FALSE	FALSE	FALSE	0.326	1.32	0.99	0.547	0.221	-0.769
584	EHLA_2769	EHL_2769_UvrD-like_helicase_C-terminal_domain	0.710469979324947	0.0725325430520831	0.131691391250692	0.926	0.872	0.902	FALSE	FALSE	FALSE	FALSE	-0.183	-0.981	-0.798	-0.388	-0.205	0.593
585	EHLA_2770	EHL_2770_mreB:_cell_shape_determining_protein,_MreB/Mrl_family	0.0533679930723021	0.00281704260095505	0.0875689849809462	0.847	0.649	0.892	FALSE	FALSE	FALSE	FALSE	-0.547	-1.02	-0.471	-0.522	0.0255	0.496
586	EHLA_2773	EHL_2773_Rubrerythrin_like	0.311162708819281	0.496900450944296	0.110084605280686	0.906	0.924	0.898	FALSE	FALSE	FALSE	FALSE	-0.653	0.43	1.08	-0.0743	0.579	-0.505
587	EHLA_2776	EHL_2776_Ribosomal_protein_S9,_conserved_site	0.40577409908099	0.00236337176495686	0.000743756683662334	0.912	0.628	0.563	FALSE	FALSE	FALSE	FALSE	0.387	-1.9	-2.29	-0.506	-0.892	1.4
588	EHLA_2777	EHL_2777_Ribosomal_protein_L13_signature.	0.903726370111757	0.941192918645563	0.962334054868601	0.931	0.937	0.941	FALSE	FALSE	FALSE	FALSE	0.0563	0.0343	-0.022	0.0302	-0.0261	-0.00412
589	EHLA_2781	EHL_2781_Ribosomal_protein_L17	0.02405253809281	0.0577060522423767	0.594657201798293	0.806	0.864	0.932	FALSE	FALSE	FALSE	FALSE	0.798	0.637	-0.16	0.478	-0.319	-0.159
590	EHLA_2783	EHL_2783_Ribosomal_protein_S4,_conserved_site	0.0225089161188143	0.571074341644609	0.00905684800895578	0.802	0.927	0.803	FALSE	FALSE	FALSE	FALSE	0.971	-0.205	-1.18	0.256	-0.716	0.46
591	EHLA_2784	EHL_2784_Ribosomal_protein_S11	0.21231747046641	0.631019761346321	0.417786987451922	0.895	0.929	0.925	FALSE	FALSE	FALSE	FALSE	0.55	0.203	-0.347	0.251	-0.299	0.048
592	EHLA_2785	EHL_2785_Ribosomal_protein_S13	0.91116716268687	0.913294149121347	0.825717598666583	0.931	0.936	0.938	FALSE	FALSE	FALSE	FALSE	-0.0536	0.0523	0.106	-0.00043	0.0531	-0.0527
593	EHLA_2786	EHL_2786_S1_IF1	0.367352418896983	0.793666245623583	0.513071970326524	0.91	0.933	0.929	FALSE	FALSE	FALSE	FALSE	1.15	0.327	-0.827	0.494	-0.66	0.167
594	EHLA_2788	EHL_2788_methionyl_aminopeptidase	0.879023688651786	0.167997766285623	0.132608881539956	0.931	0.898	0.902	FALSE	FALSE	FALSE	FALSE	-0.0648	0.624	0.689	0.186	0.251	-0.437
595	EHLA_2791	EHL_2791_adenylate_kinase	0.159330046038104	0.161080221239668	0.994349567437424	0.887	0.897	0.941	FALSE	FALSE	FALSE	FALSE	0.505	0.502	-0.00238	0.336	-0.169	-0.167
596	EHLA_2793	EHL_2793_Prokaryotic_molybdopterin_oxidoreductases_4Fe-4S_domain_profile.	0.0293831052949623	0.0119039048642847	0.577675449142722	0.817	0.782	0.931	FALSE	FALSE	FALSE	FALSE	-0.812	-0.991	-0.179	-0.601	0.211	0.39
597	EHLA_2794	EHL_2794_Pyridine_nucleotide_disulphide_reductase_class-II_signature	0.825941981404639	0.277403787005806	0.200866640216974	0.929	0.91	0.911	FALSE	FALSE	FALSE	FALSE	0.0705	-0.361	-0.431	-0.0968	-0.167	0.264
598	EHLA_2795	EHL_2795_BFD-like_[2Fe-2S]_binding_domain	0.259250924715064	0.062176321427578	0.372295034516292	0.901	0.866	0.923	FALSE	FALSE	FALSE	FALSE	-0.382	-0.68	-0.298	-0.354	0.0282	0.326
599	EHLA_2797	EHL_2797_Protein_translocase_subunit_SecY	0.18437823432044	0.523817321705999	0.455738101075417	0.891	0.925	0.927	FALSE	FALSE	FALSE	FALSE	1.31	0.604	-0.71	0.639	-0.674	0.0353
600	EHLA_2798	EHL_2798_Ribosomal_protein_L15,_conserved_site	0.0119052410660386	0.153309385874172	0.13930352849229	0.758	0.895	0.903	FALSE	FALSE	FALSE	FALSE	1.34	0.655	-0.681	0.663	-0.672	0.00881
601	EHLA_2799	EHL_2799_Ribosomal_protein_L30p/L7e	0.802723623466095	0.321905990438241	0.44855713081986	0.928	0.914	0.927	FALSE	FALSE	FALSE	FALSE	0.312	1.27	0.961	0.528	0.216	-0.744
602	EHLA_2800	EHL_2800_Ribosomal_protein_S5,_N-terminal,_conserved_site	0.0876418172889872	0.264898325240199	0.0133726020660079	0.867	0.909	0.824	FALSE	FALSE	FALSE	FALSE	0.444	-0.274	-0.718	0.0565	-0.387	0.331
603	EHLA_2801	EHL_2801_L18_bact:_ribosomal_protein_uL18	0.2387367326259	0.982299594827492	0.231085322582449	0.899	0.938	0.914	FALSE	FALSE	FALSE	FALSE	0.556	-0.01	-0.566	0.182	-0.374	0.192
604	EHLA_2802	EHL_2802_Ribosomal_protein_L6	0.164517297102191	0.275419887001323	0.729963394245487	0.888	0.91	0.935	FALSE	FALSE	FALSE	FALSE	0.526	0.403	-0.123	0.31	-0.216	-0.0933
605	EHLA_2803	EHL_2803_Ribosomal_protein_S8	0.0147182365907488	0.202710509702353	0.00195140049781697	0.774	0.903	0.682	FALSE	FALSE	FALSE	FALSE	1.06	-0.478	-1.54	0.194	-0.866	0.672
606	EHLA_2805	EHL_2805_Ribosomal_protein_L5	0.497496639541712	0.00660159328726983	0.0195112000634282	0.917	0.736	0.841	FALSE	FALSE	FALSE	FALSE	0.204	1.03	0.829	0.412	0.208	-0.62
607	EHLA_2806	EHL_2806_rplX_bact:_ribosomal_protein_uL24	0.446398029927225	0.184522127589776	0.53448680660302	0.915	0.9	0.93	FALSE	FALSE	FALSE	FALSE	0.505	0.914	0.409	0.473	-0.0319	-0.441
608	EHLA_2807	EHL_2807_Ribosomal_protein_L14_signature.	0.119501156371419	0.332040455057934	0.0236327803903016	0.878	0.915	0.849	FALSE	FALSE	FALSE	FALSE	0.853	-0.506	-1.36	0.116	-0.738	0.622
609	EHLA_2808	EHL_2808_30S_ribosomal_protein_S17	0.0334045319628673	0.033873542708579	0.993178230336749	0.824	0.841	0.941	FALSE	FALSE	FALSE	FALSE	1.74	1.74	-0.00603	1.16	-0.583	-0.577
610	EHLA_2809	EHL_2809_L29:_ribosomal_protein_uL29	0.0986416442008796	0.0004671114880616	6.1601e+09	0.871	0.376	0.195	FALSE	FALSE	FALSE	FALSE	-0.984	2.95	3.93	0.654	1.64	-2.29
611	EHLA_2810	EHL_2810_Ribosomal_protein_L16	0.246224734731878	0.944530701053023	0.27225778146694	0.899	0.937	0.917	FALSE	FALSE	FALSE	FALSE	-0.323	-0.0185	0.304	-0.114	0.209	-0.0952
612	EHLA_2811	EHL_2811_rpsC_bact:_ribosomal_protein_uS3	0.0117824655655452	0.861985435500175	0.0155345440984913	0.757	0.935	0.831	FALSE	FALSE	FALSE	FALSE	1.46	0.0813	-1.38	0.513	-0.944	0.431
613	EHLA_2812	EHL_2812_Ribosomal_protein_L22,_bacterial/chloroplast-type	0.134106351149728	0.860111478158384	0.176228424978301	0.881	0.935	0.908	FALSE	FALSE	FALSE	FALSE	0.695	0.0761	-0.619	0.257	-0.438	0.181
614	EHLA_2813	EHL_2813_Ribosomal_protein_S19_conserved_site	0.0302348163801833	0.0778600580011382	0.00155426632645246	0.819	0.874	0.657	FALSE	FALSE	FALSE	FALSE	1.52	-1.17	-2.69	0.116	-1.4	1.29
615	EHLA_2814	EHL_2814_Ribosomal_Proteins_L2,_RNA_binding_domain	0.0936588043855522	0.404060333430631	0.339236917888863	0.869	0.919	0.921	FALSE	FALSE	FALSE	FALSE	0.5	0.232	-0.268	0.244	-0.256	0.0119
616	EHLA_2815	EHL_2815_Ribosomal_protein_L23/L15e_core_domain	0.0283237572483252	0.613606463779439	0.0124959252625388	0.815	0.928	0.82	FALSE	FALSE	FALSE	FALSE	1.37	-0.272	-1.65	0.367	-1.01	0.639
617	EHLA_2816	EHL_2816_50S_ribosomal_protein_uL4	0.289672483367567	0.0729513525583042	0.382714911746769	0.904	0.872	0.924	FALSE	FALSE	FALSE	FALSE	0.462	0.838	0.376	0.433	-0.0285	-0.405
618	EHLA_2817	EHL_2817_50S_ribosomal_protein_L3_[rplC].	0.00432293440797814	0.779224931451588	0.00660930349927669	0.663	0.933	0.783	FALSE	FALSE	FALSE	FALSE	1.31	0.0974	-1.21	0.468	-0.839	0.371
619	EHLA_2818	EHL_2818_Ribosomal_protein_S10	0.332891752742472	0.275103365215991	0.0581311737869819	0.907	0.91	0.88	FALSE	FALSE	FALSE	FALSE	0.365	-0.415	-0.779	-0.0166	-0.381	0.398
620	EHLA_2825	EHL_2825_2-dehydro-3-deoxy-phosphogluconate_aldolase	0.00396472869870648	0.520248177211415	0.0107297585443114	0.653	0.925	0.812	FALSE	FALSE	FALSE	FALSE	-3.5	-0.596	2.91	-1.37	2.14	-0.771
621	EHLA_2826	EHL_2826_Malate/L-lactate_dehydrogenase	0.139458627704265	0.320616548213843	0.0265953206535557	0.883	0.914	0.854	FALSE	FALSE	FALSE	FALSE	-0.617	0.399	1.02	-0.0728	0.544	-0.472
622	EHLA_2827	EHL_2827_Transcription_regulator_HTH,_GntR	0.025469963478607	0.068955500514523	0.545830005871798	0.809	0.87	0.93	FALSE	FALSE	FALSE	FALSE	4.2	3.22	-0.972	2.47	-1.72	-0.751
623	EHLA_2848	EHL_2848_DegV:_EDD_domain_protein,_DegV_family	0.315539943665725	0.00553109477324605	0.00124932238600422	0.906	0.721	0.631	FALSE	FALSE	FALSE	FALSE	0.456	-1.59	-2.04	-0.377	-0.833	1.21
624	EHLA_2854	EHL_2854_Cobalt_uptake_substrate-specific_transmembrane_region	0.000130833016369384	0.000105604815335689	0.843618766468158	0.147	0.144	0.938	FALSE	FALSE	FALSE	FALSE	4.06	4.18	0.123	2.75	-1.31	-1.44
625	EHLA_2856	EHL_2856_uracil_phosphoribosyltransferase	0.0247798239281115	0.318083667069763	0.131430896214362	0.808	0.914	0.902	FALSE	FALSE	FALSE	FALSE	1.5	0.583	-0.919	0.695	-0.807	0.112
626	EHLA_2866	EHL_2866_Aldose_1-epimerase	0.194699459691791	0.00776339464325106	0.00107611206861765	0.893	0.75	0.613	FALSE	FALSE	FALSE	FALSE	1.15	-2.85	-4.01	-0.566	-1.72	2.29
627	EHLA_2874	EHL_2874_C2.B:_Phosphomannomutase_and_Phosphatase_Like	0.088345714052486	0.470025240892119	0.273128335436269	0.867	0.922	0.917	FALSE	FALSE	FALSE	FALSE	-2.08	-0.816	1.26	-0.965	1.11	-0.15
628	EHLA_2876	EHL_2876_adenosinetriphosphatase	0.747761242754921	0.300222270378008	0.187242118132099	0.927	0.912	0.91	FALSE	FALSE	FALSE	FALSE	0.597	-1.99	-2.58	-0.463	-1.06	1.52
629	EHLA_2878	EHL_2878_Bacterial_extracellular_solute-binding_proteins,_family_3	0.297399509250136	0.560299895678408	0.122691840906311	0.904	0.926	0.9	FALSE	FALSE	FALSE	FALSE	0.512	-0.28	-0.792	0.0776	-0.435	0.357
630	EHLA_2881	EHL_2881_Threonine-tRNA_ligase	0.603032673878227	0.616165342877313	0.984664193568053	0.922	0.928	0.941	FALSE	FALSE	FALSE	FALSE	0.294	0.283	-0.0108	0.192	-0.101	-0.0907
631	EHLA_2885	EHL_2885_OPT_oligopeptide_transporter_protein	0.0570516049488481	0.479151283168381	0.179092492570978	0.849	0.923	0.909	FALSE	FALSE	FALSE	FALSE	2.77	0.928	-1.84	1.23	-1.53	0.303
632	EHLA_2888	EHL_2888_Ribosomal_protein_TL5,_C-terminal_domain	0.930230171412604	0.000442834651722374	0.000397648828063548	0.932	0.366	0.467	FALSE	FALSE	FALSE	FALSE	0.0686	-4.27	-4.33	-1.4	-1.47	2.87
633	EHLA_2891	EHL_2891_Hydroxylamine_reductase_[hcp].	0.167900733668863	0.704729886692304	0.294597285666008	0.888	0.931	0.919	FALSE	FALSE	FALSE	FALSE	1.35	0.352	-1	0.569	-0.786	0.217
634	EHLA_2892	EHL_2892_homoserine_dehydrogenase	0.401195044111398	0.456040557630314	0.920460484681604	0.912	0.922	0.94	FALSE	FALSE	FALSE	FALSE	-0.343	-0.303	0.0399	-0.215	0.127	0.0876
635	EHLA_2893	EHL_2893_pyruvate_kinase	0.0359727978394322	0.0506897967732926	0.833862838865667	0.828	0.859	0.938	FALSE	FALSE	FALSE	FALSE	-0.634	-0.579	0.0549	-0.404	0.23	0.175
636	EHLA_2898	EHL_2898_histidine_kinase	0.012124708197175	0.0152361259944709	0.885773042601366	0.76	0.798	0.939	FALSE	FALSE	FALSE	FALSE	0.827	0.788	-0.0383	0.538	-0.288	-0.25
637	EHLA_2911	EHL_2911_small_GTP:_small_GTP-binding_protein_domain	0.0531338385462567	0.0594722792028738	0.944897359782223	0.846	0.865	0.94	FALSE	FALSE	FALSE	FALSE	0.512	0.496	-0.0162	0.336	-0.176	-0.16
638	EHLA_2912	EHL_2912_Ribosomal_protein_S5_domain_2-type_fold,_subgroup	0.203184496505848	0.00783518705036607	0.0675892713276498	0.894	0.751	0.885	FALSE	FALSE	FALSE	FALSE	0.426	1.07	0.648	0.5	0.0739	-0.574
639	EHLA_2913	EHL_2913_Ribosomal_protein_S7_domain	0.535880261709844	0.409317196396799	0.16698614366319	0.919	0.919	0.907	FALSE	FALSE	FALSE	FALSE	0.22	-0.296	-0.515	-0.0253	-0.245	0.27
640	EHLA_2914	EHL_2914_30S_ribosomal_protein_S12_[rpsL].	0.0184076779453326	0.0235265500956438	0.000401193661537928	0.789	0.823	0.469	FALSE	FALSE	FALSE	FALSE	-1.05	0.996	2.05	-0.0188	1.03	-1.02
641	EHLA_2915	EHL_2915_DNA-directed_RNA_polymerase	0.158384911371126	0.0101160644900502	0.00112761682815024	0.887	0.771	0.619	FALSE	FALSE	FALSE	FALSE	-0.448	0.957	1.4	0.17	0.617	-0.787
642	EHLA_2916	EHL_2916_DNA-directed_RNA_polymerase	0.226592508497151	0.272028977454576	0.0369590070707321	0.897	0.91	0.866	FALSE	FALSE	FALSE	FALSE	-0.401	0.361	0.762	-0.0132	0.388	-0.374
643	EHLA_2922	EHL_2922_Transketolase_C-terminal/Pyruvate-ferredoxin_oxidoreductase_domain_II	0.035056039858964	0.0382526510894962	0.957362440573795	0.827	0.847	0.94	FALSE	FALSE	FALSE	FALSE	-0.711	-0.695	0.0156	-0.469	0.242	0.227
644	EHLA_2923	EHL_2923_1-deoxy-D-xylulose-5-phosphate_synthase	0.930446657597349	0.00677147085817523	0.00592634598758304	0.932	0.739	0.776	FALSE	FALSE	FALSE	FALSE	-0.064	2.55	2.61	0.828	0.892	-1.72
645	EHLA_2935	EHL_2935_Flavodoxin,_short_chain	0.00261064084964266	0.000396730280558657	0.18055631999459	0.601	0.347	0.909	FALSE	FALSE	FALSE	FALSE	-5.86	-7.88	-2.02	-4.58	1.28	3.3
646	EHLA_2937	EHL_2937_H+-transporting_ATPase_(proton_pump)_signature	0.0491169600311086	0.286571529181569	0.276716254319715	0.843	0.911	0.918	FALSE	FALSE	FALSE	FALSE	-1.23	-0.606	0.62	-0.611	0.615	-0.0045
647	EHLA_2938	EHL_2938_consensus_disorder_prediction	0.304335761072694	0.0210760353090098	0.118004249553389	0.905	0.817	0.899	FALSE	FALSE	FALSE	FALSE	-0.945	-2.45	-1.5	-1.13	-0.187	1.32
648	EHLA_2957	EHL_2957_CDP-glycerol_glycerophosphotransferase	0.628834536104387	0.0914503739267697	0.195873174872598	0.923	0.88	0.911	FALSE	FALSE	FALSE	FALSE	0.395	1.5	1.11	0.633	0.238	-0.87
649	EHLA_2962	EHL_2962_CDP-glycerol_glycerophosphotransferase	0.727514725180794	0.855897160808275	0.866710280763557	0.926	0.935	0.939	FALSE	FALSE	FALSE	FALSE	0.247	0.128	-0.119	0.125	-0.122	-0.00325
650	EHLA_2968	EHL_2968_Peptide_chain_release_factor_3	0.477946048126479	0.0957329500188944	0.287700880281291	0.916	0.881	0.918	FALSE	FALSE	FALSE	FALSE	-0.439	-1.11	-0.671	-0.517	-0.0774	0.594
651	EHLA_2970	EHL_2970_consensus_disorder_prediction	0.304842772156099	0.42167498180111	0.809858915265016	0.905	0.92	0.937	FALSE	FALSE	FALSE	FALSE	0.32	0.247	-0.0726	0.189	-0.131	-0.0582
652	EHLA_2975	EHL_2975_adenosinetriphosphatase	0.0378640265704476	0.0433367227359948	0.0011487733934422	0.831	0.852	0.621	FALSE	FALSE	FALSE	FALSE	-1.01	0.977	1.99	-0.0116	1	-0.988
653	EHLA_2987	EHL_2987_Phosphotransferase_enzyme_family	0.143587248096929	0.993712703977139	0.141833141381806	0.884	0.938	0.903	FALSE	FALSE	FALSE	FALSE	0.739	-0.00372	-0.743	0.245	-0.494	0.249
654	EHLA_2990	EHL_2990_serine_O-acetyltransferase	0.0238954958661703	0.881423697699164	0.0304538291118828	0.805	0.936	0.859	FALSE	FALSE	FALSE	FALSE	-2.39	-0.133	2.25	-0.84	1.55	-0.707
655	EHLA_2993	EHL_2993_von_Willebrand_factor_type_A_domain	0.872163780778209	0.00994088468758356	0.00773793474797478	0.93	0.769	0.793	FALSE	FALSE	FALSE	FALSE	0.126	-2.52	-2.64	-0.797	-0.922	1.72
656	EHLA_2999	EHL_2999_Cytidylate_kinase-like_family	0.404410463849805	0.359489830471561	0.92927099825312	0.912	0.916	0.94	FALSE	FALSE	FALSE	FALSE	-1.26	-1.4	-0.132	-0.887	0.377	0.509
657	EHLA_3002	EHL_3002_ureidoglycolate_hydrolase	0.113268250936952	0.0985490802516723	0.930452984155046	0.876	0.882	0.94	FALSE	FALSE	FALSE	FALSE	2.47	2.6	0.126	1.69	-0.782	-0.908
658	EHLA_3004	EHL_3004_phosphate_acetyltransferase	0.00792043111381818	0.376376734242799	0.0337003661677509	0.724	0.917	0.863	FALSE	FALSE	FALSE	FALSE	1.17	0.314	-0.852	0.493	-0.673	0.18
659	EHLA_3005	EHL_3005_NaPi_cotrn_rel:_Na/Pi-cotransporter_II-related_protein	0.848860152892752	0.612870106835783	0.7502610688402	0.93	0.928	0.936	FALSE	FALSE	FALSE	FALSE	0.137	0.366	0.229	0.168	0.0307	-0.198
660	EHLA_3011	EHL_3011_Glycoside_hydrolase_superfamily	0.156052313799826	0.00100108366828756	0.00893494809592222	0.886	0.504	0.802	FALSE	FALSE	FALSE	FALSE	-0.506	-1.61	-1.1	-0.704	-0.198	0.903
661	EHLA_3012	EHL_3012_RNA_helicase	0.0745708282836212	0.224450089413152	0.487750289229295	0.86	0.905	0.928	FALSE	FALSE	FALSE	FALSE	-0.929	-0.598	0.331	-0.509	0.42	0.0891
662	EHLA_3027	EHL_3027_Polyhedral_organelle_shell_protein_PduT	0.00010718947678238	0.224992549399802	0.000465912773612083	0.128	0.905	0.493	FALSE	FALSE	FALSE	FALSE	2.25	0.429	-1.82	0.893	-1.36	0.464
663	EHLA_3030	EHL_3030_cob(I)yrinic_acid_a,c-diamide_adenosyltransferase	0.00109695170984594	0.475769974676402	0.000432080658014026	0.471	0.923	0.481	FALSE	FALSE	FALSE	FALSE	1.83	-0.28	-2.11	0.518	-1.32	0.798
664	EHLA_3031	EHL_3031_Ethanolamine_utilization_protein_EutN/carboxysome_structural_protein_Ccml	0.023402354245854	0.133646275083896	0.298320646869172	0.804	0.891	0.919	FALSE	FALSE	FALSE	FALSE	3.87	2.32	-1.55	2.06	-1.81	-0.257
665	EHLA_3032	EHL_3032_Flavoprotein	0.0021848290267239	0.50607505809788	0.00588634387978141	0.576	0.924	0.776	FALSE	FALSE	FALSE	FALSE	2.96	0.47	-2.49	1.14	-1.81	0.672
666	EHLA_3034	EHL_3034_BMC_domain	0.000233304783668281	0.644087280899569	0.00040637349045617	0.214	0.929	0.471	FALSE	FALSE	FALSE	FALSE	1.45	0.112	-1.33	0.519	-0.926	0.407
667	EHLA_3035	EHL_3035_Dehydratase_medium_subunit	0.0110426741842952	0.207486747658656	0.0942671881646143	0.752	0.903	0.894	FALSE	FALSE	FALSE	FALSE	3.59	1.51	-2.08	1.7	-1.89	0.192
668	EHLA_3036	EHL_3036_Diol_dehydratase-reactivating_factor,__alpha_subunit,_swiveling_domain	6.40359e+09	0.00292776221253654	0.0115309625741223	0.0865	0.654	0.816	FALSE	FALSE	FALSE	FALSE	2.25	1.27	-0.982	1.17	-1.08	-0.0945
669	EHLA_3037	EHL_3037_Dehydratase_small_subunit	8.97583e+09	0.997856011952743	9.00131e+09	0.113	0.938	0.235	FALSE	FALSE	FALSE	FALSE	2.26	0.000888	-2.26	0.754	-1.51	0.753
670	EHLA_3040	EHL_3040_Microcompartment_protein,_bacteria	0.00251741420780949	0.478943842863069	0.0073421391579989	0.596	0.923	0.79	FALSE	FALSE	FALSE	FALSE	1.69	0.294	-1.4	0.662	-1.03	0.368
671	EHLA_3041	EHL_3041_UTILIZATION_MICROCOMPARTMENTS_PROPANEDIOL_CONCENTRATING_CARBON_DIOXIDE_MECHANISM_CARBOXYSOME_ETHANOLAMINE_SHELL	0.00293603428984729	0.0212506821192564	0.220814983881911	0.616	0.818	0.913	FALSE	FALSE	FALSE	FALSE	2.08	1.42	-0.662	1.17	-0.914	-0.252
672	EHLA_3042	EHL_3042_Alcohol_dehydrogenase,_iron-type,_conserved_site	0.000549870369514276	0.322370008433808	0.00215424430140763	0.354	0.914	0.692	FALSE	FALSE	FALSE	FALSE	1.47	0.285	-1.19	0.585	-0.885	0.3
673	EHLA_3047	EHL_3047_Isoleucine-tRNA_ligase	0.893955298574512	0.00284560314969096	0.00345586314207844	0.931	0.65	0.735	FALSE	FALSE	FALSE	FALSE	0.037	1.13	1.09	0.387	0.35	-0.738
674	EHLA_3049	EHL_3049_nicotinate_phosphoribosyltransferase_-->_transferred._Now_EC_6.3.4.21/nicotinate-nucleotide_diphosphorylase_(carboxylating)	0.559476097005017	0.0121520790347975	0.00488886828616252	0.92	0.784	0.762	FALSE	FALSE	FALSE	FALSE	0.208	-1.09	-1.3	-0.294	-0.502	0.796
675	EHLA_3057	EHL_3057_Peptidase_M41,_FtsH_extracellular	0.0918421781472324	0.128974824560414	0.831257631054592	0.868	0.89	0.938	FALSE	FALSE	FALSE	FALSE	-0.624	-0.552	0.072	-0.392	0.232	0.16
676	EHLA_3058	EHL_3058_hypoxanthine_phosphoribosyltransferase	0.0537055627149675	0.00233939800563621	0.0705900182067121	0.847	0.626	0.886	FALSE	FALSE	FALSE	FALSE	0.703	1.35	0.648	0.685	-0.018	-0.667
677	EHLA_3065	EHL_3065_Bacterial_DNA-binding_protein	0.0779230265841961	0.549530991579669	0.029062134516092	0.862	0.926	0.857	FALSE	FALSE	FALSE	FALSE	1.03	-0.319	-1.35	0.236	-0.792	0.556
678	EHLA_3072	EHL_3072_adenosinetriphosphatase	0.308716565905749	0.230403400107976	0.838706163393895	0.905	0.906	0.938	FALSE	FALSE	FALSE	FALSE	1.33	1.59	0.258	0.975	-0.358	-0.617
679	EHLA_3074	EHL_3074_ABC_transporter,_substrate-binding_protein	0.598708580393717	0.000318026462137563	0.000612472338487457	0.922	0.309	0.535	FALSE	FALSE	FALSE	FALSE	0.241	2.59	2.35	0.945	0.704	-1.65
680	EHLA_3075	EHL_3075_L-lactate_dehydrogenase	0.580118699945978	0.0117473435753317	0.0288120422837578	0.921	0.781	0.857	FALSE	FALSE	FALSE	FALSE	0.446	2.49	2.04	0.979	0.533	-1.51
681	EHLA_3076	EHL_3076_Penicillinase_repressor	0.296336618361137	0.916972536718113	0.255329704143081	0.904	0.937	0.916	FALSE	FALSE	FALSE	FALSE	0.943	-0.091	-1.03	0.284	-0.659	0.375
682	EHLA_3078	EHL_3078_dTDP-4-amino-4,6-dideoxygalactose_transaminase_WecE-like	0.0340848902774763	0.574286518835046	0.0136415205851719	0.825	0.927	0.825	FALSE	FALSE	FALSE	FALSE	1.14	-0.262	-1.4	0.291	-0.845	0.554
683	EHLA_3080	EHL_3080_ATP-grasp_fold_profile.	0.0242187225057738	0.594353054834156	0.0581496831256979	0.806	0.927	0.88	FALSE	FALSE	FALSE	FALSE	0.668	0.135	-0.534	0.268	-0.401	0.133
684	EHLA_3082	EHL_3082_Hypothetical_protein	0.608862246360985	0.224977447806215	0.457445821435178	0.922	0.905	0.927	FALSE	FALSE	FALSE	FALSE	-0.627	-1.55	-0.918	-0.724	-0.0973	0.821
685	EHLA_3099	EHL_3099_UDP-glucose_4-epimerase	0.647490420088314	0.0256396625135248	0.0122505022289308	0.923	0.828	0.819	FALSE	FALSE	FALSE	FALSE	0.178	-1.02	-1.19	-0.279	-0.457	0.736
686	EHLA_3100	EHL_3100_PPIC-type_PPIASE_domain	0.142000794209692	0.50760243119353	0.378560393429237	0.883	0.924	0.924	FALSE	FALSE	FALSE	FALSE	-0.407	-0.174	0.233	-0.194	0.213	-0.0199
687	EHLA_3101	EHL_3101_Nudix_hydrolase_domain_profile.	0.968753183402864	0.0622229534191629	0.0663164416855257	0.933	0.866	0.884	FALSE	FALSE	FALSE	FALSE	-0.0353	-1.89	-1.85	-0.64	-0.605	1.25
688	EHLA_3125	EHL_3125_Antidote-toxin_recognition_MazE,_bacterial_antitoxin	0.0915422410141058	0.138651604480204	0.794098274956935	0.868	0.892	0.937	FALSE	FALSE	FALSE	FALSE	1.05	0.903	-0.148	0.651	-0.4	-0.251
689	EHLA_3126	EHL_3126_glucose-1-phosphate_thymidylyltransferase	0.204770953595077	0.796309925222803	0.137717293972038	0.894	0.934	0.903	FALSE	FALSE	FALSE	FALSE	0.643	-0.125	-0.768	0.173	-0.47	0.297
690	EHLA_3131	EHL_3131_Citrate_synthase_signature	0.315785226931677	0.00583554879937129	0.0300571744148204	0.906	0.725	0.858	FALSE	FALSE	FALSE	FALSE	0.573	1.97	1.4	0.849	0.276	-1.13
691	EHLA_3132	EHL_3132_leucyl_aminopeptidase/bacterial_leucyl_aminopeptidase	0.000696756048108216	0.15677272271231	0.000116815932639833	0.395	0.896	0.261	FALSE	FALSE	FALSE	FALSE	1.48	-0.439	-1.92	0.347	-1.13	0.786
692	EHLA_3142	EHL_3142_CBS_domain	0.00142871560018994	0.077804014112563	0.000130138652652018	0.514	0.874	0.278	FALSE	FALSE	FALSE	FALSE	3.54	-1.52	-5.05	0.672	-2.86	2.19
693	EHLA_3145	EHL_3145_Putative_septation_protein_SpoVG_[spoVG].	0.0243283514861652	0.679755812368847	0.012503119770738	0.807	0.93	0.82	FALSE	FALSE	FALSE	FALSE	2.43	-0.379	-2.81	0.685	-1.75	1.06
694	EHLA_3146	EHL_3146_glucose-1-phosphate_adenylyltransferase	0.0441850561092074	0.0376670482113232	0.00116226547617312	0.838	0.846	0.622	FALSE	FALSE	FALSE	FALSE	0.648	-0.675	-1.32	-0.00918	-0.657	0.666
695	EHLA_3147	EHL_3147_glucose-1-phosphate_adenylyltransferase	0.00521111138781867	0.0382271352913267	0.000218915778675035	0.683	0.847	0.367	FALSE	FALSE	FALSE	FALSE	1.14	-0.75	-1.89	0.132	-1.01	0.882
696	EHLA_3148	EHL_3148_UDP-N-acetylmuramate-L-alanine_ligase	0.0146681935083617	0.00434531403304254	0.4398640857292	0.774	0.697	0.926	FALSE	FALSE	FALSE	FALSE	-0.864	-1.09	-0.228	-0.652	0.212	0.44
697	EHLA_3149	EHL_3149_Replication_initiation_and_membrane_attachment	0.0221313691399687	0.146464726801887	0.00206876095388623	0.801	0.894	0.688	FALSE	FALSE	FALSE	FALSE	-1.79	1.02	2.81	-0.256	1.53	-1.28
698	EHLA_3151	EHL_3151_ribose-phosphate_diphosphokinase	0.878896866920782	9.81115e+09	0.00011556398517157	0.931	0.136	0.26	FALSE	FALSE	FALSE	FALSE	-0.0393	-1.74	-1.7	-0.593	-0.554	1.15
699	EHLA_3152	EHL_3152_Penicillin_binding_protein_transpeptidase_domain	0.160021251655097	0.0111717527833615	0.125192253776259	0.887	0.778	0.901	FALSE	FALSE	FALSE	FALSE	-0.598	-1.26	-0.661	-0.619	-0.021	0.64
700	EHLA_3155	EHL_3155_Hypothetical_protein	0.20826613188247	0.0104389478909981	0.08864390359921	0.895	0.773	0.892	FALSE	FALSE	FALSE	FALSE	-0.823	-1.99	-1.16	-0.936	-0.113	1.05
701	EHLA_3161	EHL_3161_consensus_disorder_prediction	0.0200398281614274	0.00205131447203686	7.07639e+09	0.795	0.609	0.21	FALSE	FALSE	FALSE	FALSE	-0.99	1.52	2.51	0.178	1.17	-1.35
702	EHLA_3164	EHL_3164_H+-transporting_two-sector_ATPase	0.000302347491228995	0.00523134770933647	0.059666078128023	0.253	0.715	0.881	FALSE	FALSE	FALSE	FALSE	1.65	1.04	-0.605	0.897	-0.751	-0.146
703	EHLA_3165	EHL_3165_ATPsyn_F1gamma:_ATP_synthase_F1,_gamma_subunit	0.00128019748367096	0.662556675339476	0.00235865886133139	0.496	0.93	0.701	FALSE	FALSE	FALSE	FALSE	1.33	0.126	-1.21	0.486	-0.846	0.36
704	EHLA_3166	EHL_3166_H+-transporting_two-sector_ATPase	0.0140109309983627	0.0940373309734061	0.259427009060261	0.77	0.881	0.916	FALSE	FALSE	FALSE	FALSE	0.769	0.469	-0.3	0.413	-0.356	-0.0562
705	EHLA_3168	EHL_3168_ATP_synthase,_F0_complex,_subunit_b,_bacterial	0.00687250470822524	0.0531777428883542	0.22290109557924	0.711	0.86	0.913	FALSE	FALSE	FALSE	FALSE	1.55	0.976	-0.571	0.841	-0.706	-0.135
706	EHLA_3174	EHL_3174_DHBP_synthase_RibB-like_alpha/beta_domain	0.204443405164735	0.822117014512203	0.144867224271431	0.894	0.934	0.904	FALSE	FALSE	FALSE	FALSE	0.747	-0.126	-0.873	0.207	-0.54	0.333
707	EHLA_3177	EHL_3177_Domain_of_unknown_function_DUF1858	0.179379186188256	0.00141895932429587	0.000235143665110795	0.89	0.558	0.379	FALSE	FALSE	FALSE	FALSE	-1.02	3.27	4.29	0.749	1.77	-2.52
708	EHLA_3178	EHL_3178_6,7-dimethyl-8-ribityllumazine_synthase	0.00105853521240834	0.202435352190182	0.000200845193992467	0.465	0.903	0.352	FALSE	FALSE	FALSE	FALSE	2.49	-0.701	-3.19	0.596	-1.89	1.3
709	EHLA_3179	EHL_3179_3,4-dihydroxy-2-butanone-4-phosphate_synthase/GTP_cyclohydrolase_II	0.534696797557373	0.465110991194471	0.908905745902672	0.919	0.922	0.939	FALSE	FALSE	FALSE	FALSE	0.189	0.223	0.0344	0.137	-0.0515	-0.086
710	EHLA_3180	EHL_3180_riboflavin_synthase	0.265712905154224	0.226009794182964	0.91163848052284	0.901	0.905	0.939	FALSE	FALSE	FALSE	FALSE	-0.31	-0.339	-0.0297	-0.216	0.0933	0.123
711	EHLA_3181	EHL_3181_5-amino-6-(5-phosphoribosylamino)uracil_reductase/diaminohydroxyphosphoribosylaminopyrimidine_deaminase	0.56947260674489	0.18163334951181	0.0732355540801686	0.92	0.9	0.887	FALSE	FALSE	FALSE	FALSE	-0.199	0.49	0.689	0.097	0.296	-0.393
712	EHLA_3186	EHL_3186_DNA_helicase	0.622366569748338	0.676257894279911	0.939099990494642	0.922	0.93	0.94	FALSE	FALSE	FALSE	FALSE	0.282	0.238	-0.0434	0.173	-0.108	-0.065
713	EHLA_3187	EHL_3187_Ribosomal_protein_L9,_N-terminal	0.739466545167353	0.500045123974047	0.323760152280317	0.926	0.924	0.921	FALSE	FALSE	FALSE	FALSE	0.135	-0.277	-0.412	-0.0472	-0.182	0.229
714	EHLA_3190	EHL_3190_1-acylglycerol-3-phosphate_O-acyltransferase	0.177641347060737	0.0471897773475102	0.416383662044181	0.89	0.856	0.925	FALSE	FALSE	FALSE	FALSE	-0.545	-0.861	-0.316	-0.469	0.0762	0.393
715	EHLA_3191	EHL_3191_consensus_disorder_prediction	0.000635104538656559	0.0185174775076442	2.86424e+09	0.379	0.81	0.115	FALSE	FALSE	FALSE	FALSE	3.51	-1.93	-5.44	0.527	-2.98	2.46
716	EHLA_3202	EHL_3202_D-Alanine-D-alanine_ligase	0.0280432670456643	0.13008793348808	0.356210768975133	0.815	0.891	0.922	FALSE	FALSE	FALSE	FALSE	-0.612	-0.387	0.225	-0.333	0.279	0.054
717	EHLA_3215	EHL_3215_GntR_bacterial_regulatory_protein_HTH_signature	0.155124058675796	0.00974642716567238	0.112626014722043	0.886	0.768	0.898	FALSE	FALSE	FALSE	FALSE	0.516	1.1	0.585	0.539	0.0231	-0.562
718	EHLA_3220	EHL_3220_DNA-directed_DNA_polymerase	0.350310358635442	0.361949249045106	0.0851156328882184	0.909	0.917	0.891	FALSE	FALSE	FALSE	FALSE	0.561	-0.547	-1.11	0.00471	-0.556	0.552
719	EHLA_3221	EHL_3221_YbaB/EbfC_DNA-binding_family	0.539307563980397	0.254919866180883	0.0981201066630016	0.919	0.908	0.895	FALSE	FALSE	FALSE	FALSE	-0.446	0.852	1.3	0.135	0.581	-0.716
720	EHLA_3223	EHL_3223_6-phosphofructokinase	0.0795277144202126	0.0489884954495869	0.766413765996049	0.863	0.857	0.936	FALSE	FALSE	FALSE	FALSE	-0.622	-0.717	-0.0955	-0.446	0.175	0.271
721	EHLA_3241	EHL_3241_Domain_of_unknown_function_DUF815	0.00518397989711966	0.00898249966619617	0.721052984939202	0.683	0.762	0.935	FALSE	FALSE	FALSE	FALSE	-1.42	-1.28	0.139	-0.899	0.519	0.38
722	EHLA_3264	EHL_3264_4Fe-4S_ferredoxin-type,_iron-sulphur_binding_domain	0.268775477513344	0.41526963681726	0.751221308272919	0.902	0.92	0.936	FALSE	FALSE	FALSE	FALSE	1.85	1.34	-0.512	1.06	-0.788	-0.276
723	EHLA_3325	EHL_3325_ParB-like_nuclease_domain	0.0108299262014671	0.0989453720546502	0.194630740225502	0.751	0.882	0.91	FALSE	FALSE	FALSE	FALSE	-2.2	-1.25	0.951	-1.15	1.05	0.1
724	EHLA_3326	EHL_3326_AAA_domain	0.0700151557269278	0.0410009171332933	0.743565871179868	0.858	0.85	0.936	FALSE	FALSE	FALSE	FALSE	-0.862	-1	-0.14	-0.621	0.241	0.381
725	EHLA_3327	EHL_3327_Arginine-tRNA_ligase	0.0803402616806204	0.00518256825442566	0.11329723403961	0.863	0.714	0.898	FALSE	FALSE	FALSE	FALSE	-0.447	-0.844	-0.397	-0.43	0.0165	0.414
726	EHLA_3328	EHL_3328_Hypothetical_protein	0.0326292922815519	0.027441057314833	0.000704342665329744	0.823	0.831	0.555	FALSE	FALSE	FALSE	FALSE	-1.53	1.6	3.13	0.0219	1.56	-1.58
727	EHLA_3330	EHL_3330_Pyridine_nucleotide_disulphide_reductase_class-I_signature	0.908135666241061	0.178140585567918	0.149133691195193	0.931	0.899	0.905	FALSE	FALSE	FALSE	FALSE	-0.0931	1.15	1.25	0.353	0.446	-0.799
728	EHLA_3332	EHL_3332_jag_KH	0.16328535397494	0.639821070236074	0.325896797285833	0.888	0.929	0.921	FALSE	FALSE	FALSE	FALSE	1.72	0.547	-1.18	0.756	-0.966	0.21
729	EHLA_3333	EHL_3333_Membrane_insertase_OXA1/ALB3/YidC	0.184983260473347	0.538841929462836	0.443462370484746	0.891	0.925	0.926	FALSE	FALSE	FALSE	FALSE	-0.706	-0.313	0.393	-0.34	0.366	-0.0267
