# Supplementary material for: Unravelling lactate‐acetate and sugar conversion into butyrate by intestinal Anaerobutyricum and Anaerostipes species by comparative proteogenomics
Source: Environ Microbiol. 2020 Oct 12;22(11):4863–75. doi: 10.1111/1462-2920.15269 (PMC7702098; doi:10.1111/1462-2920.15269)
Supplement: Supplementary file 2 — Table S2. Identification of lctABCDEFG cluster of A. soehngenii L2‐7 in cecum metatranscriptomes from mice colonized with a simplified intestinal microbiota (SIM). [file EMI-22-4863-s003.xlsx]

## Sheet: SIM Confirmation
	Sample (SRA) ID	EHLA_0973 lctP: transporter, lactate permease (LctP) family	EHLA_0974 LDH	EHLA_0975 Electron transfer flavoprotein, alpha/beta-subunit, N-terminal	EHLA_0976 Electron transfer flavoprotein, alpha/beta-subunit, N-terminal	EHLA_0977 short-chain acyl-CoA dehydrogenase	EHLA_0978 lactate racemase	EHLA_0979 GntR bacterial regulatory protein HTH signature	Unmapped reads	Other*	Total reads mapped to A. soehngenii L2-7 genome	Percent of reads mapped to lctABCDEFG cluster relative to total reads mapped to genome A. soehngenii L2-7 genome
		lctE	lctD	lctB	lctC	lctG	lctF	lctA
Mice metatranscriptomics data	ERR2134135	0	0	0	0	0	0	7	10098836	59042	47840	0.0146321
	ERR2134136	0	1	1	0	0	1	3	6494953	18266	25550	0.0234834
	ERR2134137	0	0	0	1	0	0	0	6989562	27957	17531	0.00570418
	ERR2134138	40	53	48	17	105	25	2	6787621	13961	16754	1.73093
	ERR2134139	0	0	0	0	0	0	0	5819615	10032	112	0
	ERR2134140	0	0	0	0	0	0	0	6435700	18661	79	0
	ERR2134141	0	0	0	0	0	0	0	4622772	1640	451	0
	ERR2134142	0	0	0	0	0	0	0	6908470	4579	6812	0
	ERR2134143	0	0	0	0	0	0	0	6104793	973	120	0
	ERR2134144	1	1	3	2	0	0	2	16750452	18468	30845	0.0291781
	ERR2134145	0	0	0	0	0	0	0	6797929	37078	144	0
	ERR2134146	0	0	0	0	0	0	0	18781548	20314	883	0
	ERR2134147	0	0	0	0	0	0	0	5999490	5448	243	0
	ERR2134148	0	0	0	0	0	0	0	6663988	631	32	0
	ERR2134149	0	0	0	0	0	0	0	5154489	761	74	0
Other*
Summed counts for these categories	alignment not unique
	too low aQual
	ambiguous
	no feature
